# Supplementary material for: The Burden and Determinants of Non Communicable Diseases Risk Factors in Nepal: Findings from a Nationwide STEPS Survey
Source: PLoS One. 2015 Aug 5;10(8):e0134834. doi: 10.1371/journal.pone.0134834 (PMC4526223; doi:10.1371/journal.pone.0134834)
Supplement: S1 Dataset — (XLSX) [file pone.0134834.s001.xlsx]

## Sheet: NCD-2013
Dataset: NCD Risk Factors STEPS Survey Nepal 2013
SN	District	PID	urbrural	C1	C2a	C2b	C2c	C3	C5	C7	C8	T1	A3	A4	A5	A6	A7	D1	D2	D3	D4	P1	P2	P3a	P3b	P4	P5	P6a	P6b	P7	P8	P9a	P9b	P10	P11	P12a	P12b	P13	P14	P15a	P15b	P16a	P16b	M3	M4	M11a	M11b	M12a	M12b
1	1	10100218	1	1	5	4	1975	38	3	2	3	2	2					0	0	4	2	1	7	3	0	1	7	4	0	1	7	6	0	2	0			2	0			1	0	166	52	129	93	130	93
2	1	10100116	1	1				69	3	2	3	2	2					2	1	7	2	1	7	5	0	1	7	2	0	1	7	1	0	2	0			2	0			1	0	153	60	160	84	146	81
3	1	10100117	1	1				40	3	2	3	2	2					2	2	7	2	1	7	5	0	1	7	1	0	1	7	0	30	2	0			2	0			2	0	159	67	156	86	150	85
4	1	10100118	1	1	7	4	1966	47	3	2	3	2	1	30	5	7	15	1	1	0		1	5	6	0	1	7	3	0	1	3	3	0	2	0			2	0			1	0	163	71	138	86	135	82
5	1	10100119	1	2	6	4	1985	28	2	1	6	2	2					7	2	2	2	2	0			1	7	2	0	1	7	0	30	2	0			2	0			4	0	140	60	129	83	130	75
6	1	10100120	1	1				53	2	2	2	2	1	30	10	13	10	0	0	3	2	1	7	8	0	1	7	2	0	1	3	1	0	2	0			2	0			3	0	165	63	164	106	155	105
7	1	10100201	1	2				32	4	1	6	2	2					2	2	6	2	2	0			1	7	3	0	2	0			2	0			2	0			2	0	149	48	156	100	155	95
8	1	10100202	1	2				46	2	2	6	2	2					2	1	7	2	1	3	3	0	1	7	2	0	1	7	1	0	2	0			2	0			4	0	154	55	137	89	130	87
9	1	10100203	1	2				35	4	2	6	2	2					2	1	7	2	2	0			1	7	3	0	1	7	1	0	2	0			2	0			2	0	150	61	155	85	124	88
10	1	10100204	1	2				52	5	2	2	2	2					2	1	7	2	2	0			1	7	4	0	1	7	2	0	2	0			2	0			4	0	175	75	123	82	120	85
11	1	10100205	1	2				37	3	2	6	2	2					0	0	7	3	1	7	4	0	1	7	7	0	1	7	2	0	2	0			2	0			0	30	155	50	136	93	131	88
12	1	10100206	1	1				22	4	2	3	2	2					2	1	7	3	1	7	2	30	1	7	4	0	1	7	3	0	2	0			2	0			1	0	168	55	133	86	135	80
13	1	10100207	1	1				35	3	2	3	2	2					1	1	7	2	1	7	8	0	1	7	2	0	1	7	2	0	2	0			2	0			2	0	166	56	133	74	125	70
14	1	10100208	1	2				51	1	2	6	2	2					0	0	7	2	2	0			1	7	1	0	1	7	1	15	2	0			2	0			2	30	152	52	172	107	193	118
15	1	10100209	1	2				47	1	5	6	2	2					0	0	7	4	1	7	3	3	1	7	5	45	1	7	3	45	2	0			2	0			0	45	156	57	164	83	168	75
16	1	10100210	1	2				46	1	2	6	2	2					0	0	7	2	1	7	1	3	1	7	5	45	1	7	1	30	2	0			2	0			0	30	145	35	135	84	132	88
17	1	10100211	1	1	6	4	1996	17	4	1	5	2	2					1	1	7	3	1	4	0	30	2	0			1	7	1	45	1	6	1	3	1	2	1	45	0	45	174	43	138	76	131	78
18	1	10100212	1	2				49	1	2	6	2	2					0	0	7	3	1	7	2	4	1	7	2	45	1	7	4	0	2	0			2	0			0	30	152	50	141	99	154	99
19	1	10100213	1	2				40	3	2	3	2	2					2	1	7	2	1	3	2	30	1	7	5	30	1	7	0	30	2	0			2	0			1	30	148	41	137	89	132	85
20	1	10100214	1	1				35	4	2	3	1	2					1	1	7	2	1	7	8	30	2	0			1	7	1	30	2	0			2	0			1	0	166	50	150	69	152	75
21	1	10100215	1	2				46	4	2	6	2	2					3	2	7	2	2	0			1	7	1	0	1	7	1	30	2	0			2	0			1	30	160	60	140	102	131	100
22	1	10100216	1	2				49	4	2	6	2	2					2	2	5	3	2	0			1	7	2	0	1	7	1	30	2	0			2	0			4	0	158	58	119	75	110	74
23	1	10100217	1	1	19	7	1990	23	5	1	3	2	2					0	0	7	2	1	4	4	0	1	7	4	0	1	7	4	0	1	2	1	0	2	0			3	0	165	53	97	53	105	57
24	1	10100219	1	2	21	6	1996	16	3	1	5	2	2					0	0	7	2	2	0			1	7	3	0	1	7	3	30	2	0			1	2	2	0	3	0	146	52	132	73	130	70
25	1	10100220	1	1	3	4	1968	45	4	2	3	1	2					0	0	7	2	1	7	6	0	1	7	5	0	1	2	1	30	2	0			2	0			1	0	178	77	152	90	150	90
26	1	10100301	1	2				58	1	2	6	2	2					3	2	7	3	2	0			1	7	2	30	1	7	1	0	2	0			2	0			1	30	154	54	149	83	152	85
27	1	10100302	1	2				24	4	2	6	2	2					2	1	7	2	2	0			1	7	3	0	1	7	1	30	2	0			2	0			1	0	156	53	109	74	110	75
28	1	10100303	1	2				60	1	5	6	2	2					2	2	7	3	2	0			1	7	1	30	1	7	1	30	2	0			2	0			2	0	147	48	118	76	120	78
29	1	10100304	1	1				52	1	2	6	2	2					2	2	7	2	1	5	5	0	2	0			1	7	1	30	2	0			2	0			1	30	147	54	154	89	150	89
30	1	10100305	1	2				25	4	2	6	2	2					2	2	5	2	2	0			1	7	2	30	1	7	1	30	2	0			2	0			1	0	154	56	126	86	120	80
31	1	10100306	1	2				40	1	2	6	2	2					0	0	5	3	1	4	2	30	1	7	3	0	1	5	1	30	2	0			2	0			1	30	156	55	138	77	138	78
32	1	10100307	1	2				26	4	2	6	2	2					2	1	7	3	2	0			1	7	1	30	1	7	1	30	2	0			2	0			1	0	146	46	120	77	120	77
33	1	10100308	1	1				44	6	2	3	2	2					2	1	7	2	2	0			1	7	4	30	1	7	1	30	2	0			2	0			1	30	152	54	130	84	130	83
34	1	10100309	1	2				31	3	2	6	2	2					2	2	7	3	2	0			1	7	1	30	1	7	1	30	2	0			2	0			1	0	145	49	131	79	130	80
35	1	10100310	1	1				40	3	2	6	2	2					0	0	7	2	1	7	4	30	1	7	2	0	1	7	1	0	2	0			2	0			1	30	148	54	135	84	130	82
36	1	10100311	1	1				30	4	1	3	2	2					0	0	7	1	1	6	2	30	1	7	2	0	1	7	0	45	2	0			2	0			4	0
37	1	10100312	1	1				40	4	2	3	2	2					0	0	7	1	1	7	2	30	1	7	2	30	1	7	0	45	2	0			2	0			3	30	160	60	118	84	116	85
38	1	10100313	1	2				22	4	1	6	2	2					0	0	7	1	1	6	2	0	1	7	2	30	1	7	0	45	2	0			2	0			5	30	160	50	131	89	129	77
39	1	10100314	1	2				43	1	2	6	2	2					7	1	0		2	0			1	7	1	0	1	7	0	45	2	0			2	0			4	0	154	45	151	106	150	100
40	1	10100315	1	1				25	3	2	3	2	2					0	0	7	1	1	7	3	0	1	7	2	0	1	7	0	45	2	0			2	0			4	30	158	60	142	85	141	83
41	1	10100316	1	1				53	1	2	3	2	2					0	0	7	1	1	4	3	0	1	7	3	30	1	7	0	45	2	0			2	0			4	0	160	60	111	80	120	88
42	1	10100317	1	1				41	3	2	3	2	2					0	0	7	1	1	7	2	30	1	7	3	30	1	7	0	45	2	0			2	0			5	0
43	1	10100318	1	2				63	1	2	6	2	2					0	0	7	1	2	0			1	7	2	0	1	7	0	15	2	0			2	0			6	0	152	60	113	86	110	88
44	1	10100319	1	2				50	2	2	6	2	2					0	0	7	1	1	7	2	0	1	7	2	0	1	7	0	30	2	0			2	0			4	0	143	55	100	75	103	80
45	1	10100320	1	1				56	2	2	3	2	2					0	0	7	1	1	7	2	0	1	7	3	0	1	7	0	30	2	0			2	0			4	30	162	60	131	98	132	99
46	2	20100401	1	2	4	9	1992	20	4	1	6	2	2					2	1	7	2	2	0			1	7	3	0	1	7	1	0	2	0			2	0			4	0	152	52	122	87	138	93
47	2	20100402	1	2				27	1	2	6	2	2					0	0	7	1	1	7	1	3	1	7	1	0	1	7	1	0	2	0			2	0			1	0	148	40	112	69	112	70
48	2	20100403	1	2				16	4	1	6	2	2					3	3	7	2	1	3	0	30	1	6	1	0	1	5	0	30	2	0			2	0			0	30	150	50	131	82	131	79
49	2	20100404	1	1	27	6	1969	44	5	2	3	2	1	6	3	9	4	4	3	7	3	2	0			1	7	6	30	1	7	1	30	2	0			2	0			1	30	158	75	173	111	166	106
50	2	20100405	1	1	18	1	1955	57	3	2	6	1	1	5	4	6	2	2	2	7	3	2	0			1	6	1	0	1	6	1	0	2	0			2	0			2	0	159	52	130	84	133	81
51	2	20100406	1	2	31	12	1958	54	1	2	6	1	2					2	2	7	2	1	7	2	0	1	7	3	0	1	6	1	30	2	0			2	0			0	30	148	45	158	80	148	80
52	2	20100407	1	2	21	9	1987	25	4	2	3	2	1	50	6	6	6	2	1	6	2	2	0			1	7	2	30	1	7	2	0	2	0			2	0			3	0	151	46	143	104	136	93
53	2	20100408	1	2	20	11	1979	33	1	5	6	2	1	8	3	3	0	2	1	6	2	2	0			1	7	2	0	1	7	4	30	2	0			2	0			1	0	135	48	128	75	128	79
54	2	20100409	1	2	11	9	1989	23	6	2	5	2	2					1	1	7	2	2	0			1	7	2	0	1	7	2	0	2	0			2	0			2	0	158	55	119	81	113	76
55	2	20100410	1	1				66	2	2	3	2	2					2	1	7	2	2	0			1	7	2	30	1	7	1	0	2	0			2	0			0	30	151	64	165	85	154	82
56	2	20100411	1	1	2	4	1966	47	3	2	6	2	1	5	10	10	5	2	2	6	3	1	5	3	0	1	7	1	0	1	7	1	0	2	0			2	0			2	0	158	54	125	73	120	73
57	2	20100412	1	1	27	11	1983	29	4	2	3	2	2					2	2	5	3	1	5	2	0	1	7	1	30	1	7	1	0	2	0			2	0			0	30	159	68	146	106	150	101
58	2	20100413	1	2	20	5	1962	51	1	2	6	2	2					3	3	7	3	2	0			2	0			1	3	0	30	2	0			2	0			6	30	147	59	157	94	159	92
59	2	20100414	1	2	28	8	1974	38	3	2	6	2	2					3	2	7	2	2	0			1	4	1	0	1	5	1	0	2	0			2	0			4	0	147	59	125	79	123	76
60	2	20100415	1	2				45	1	2	6	2	2					2	2	7	4	2	0			1	7	2	30	1	5	1	0	2	0			2	0			4	0	152	55	135	85	132	85
61	2	20100416	1	2				60	1	2	9	2	1	30	6	15	30	0	0	7	3	2	0			2	0			1	7	2	0	2	0			2	0			6	0	145	57	151	102	164	104
62	2	20100417	1	1	11	11	1991	21	5	1	5	1	1	30	15	15	30	1	2	7	5	1	7	5	0	1	3	2	0	1	7	5	0	1	2	2	0	2	0			3	0	173	67	129	88	143	89
63	2	20100418	1	2				30	2	2	6	2	2					0	0	4	6	2	0			1	7	1	30	1	7	0	30	2	0			2	0			5	30	159	55	122	88	117	82
64	2	20100419	1	2	25	5	1981	31	4	2	6	2	2					2	1	3	3	2	0			1	7	6	0	1	7	1	0	2	0			2	0			2	0	149	65	122	83	115	77
65	2	20100420	1	1	10	8	1944	68	1	2	6	2	1	4	2	2	0	0	0	7	3	2	0			1	7	3	0	1	7	2	0	2	0			2	0			4	0	157	52	141	88	136	89
66	2	20100501	1	2	15	12	1968	44	1	2	6	2	2					0	0	7	2	1	4	2	0	1	7	2	0	1	3	1	0	2	0			2	0			1	0	145	44	113	72	116	75
67	2	20100502	1	2				34	1	2	6	2	2					1	1	6	2	1	6	2	0	1	7	2	0	1	7	1	0	2	0			2	0			0	30	132	38	137	81	137	91
68	2	20100503	1																				0				0				0				0				0
69	2	20100504	1	2	15	6	1981	32	5	2	6	2	2					2	2	7	3	1	5	2	0	1	7	2	0	1	6	1	0	2	0			2	0			0	30	150	56	138	85	124	84
70	2	20100505	1	2	27	9	1946	66	1	2	6	1	2					1	1	7	2	1	4	2	0	1	7	1	30	1	5	1	0	2	0			2	0			1	0	144	40	166	110	160	108
71	2	20100506	1	2	22	12	1978	34	1	2	6	2	2					1	1	7	2	2	0			1	7	2	0	1	7	1	0	2	0			2	0			0	30	146	50	109	79	114	75
72	2	20100507	1	2	31	1	1985	28	4	2	6	2	2					1	1	7	2	2	0			1	7	2	0	1	4	2	0	2	0			2	0			1	0	155	48	124	81	107	77
73	2	20100508	1	2	15	1	1956	57	1	2	6	2	2					1	1	7	2	2	0			1	7	1	0	1	3	0	30	2	0			2	0			1	0	144	44	138	87	131	84
74	2	20100509	1	2				34	1	2	3	1	2					1	1	7	2	2	0			1	7	6	0	1	7	0	30	2	0			2	0			0	30	143	39	131	84	119	70
75	2	20100510	1	2				35	1	2	3	1	1	4	3	13	1	0	0	7	2	2	0			1	7	5	0	1	7	1	0	2	0			2	0			2	0	149	62	132	94	122	99
76	2	20100511	1	1	5	5	1970	43	3	2	3	1	1	3	2	3	0	0	0	4	2	2	0			1	7	6	0	1	7	2	0	2	0			2	0			2	0	154	45	157	95	150	90
77	2	20100512	1	2	1	7	1976	37	4	2	6	2	2					1	1	5	2	1	1	2	0	1	7	3	0	1	7	3	0	2	0			2	0			0	20	152	46	135	80	126	77
78	2	20100513	1	2	19	3	1995	18	3	2	5	2	2					0	0	4	2	2	0			1	7	4	0	1	6	0	30	2	0			2	0			3	0	135	44	123	77	120	80
79	2	20100514	1	1	18	11	1971	41	3	2	3	1	1	3	2	4	0	0	0	7	4	2	0			1	7	1	0	1	7	2	0	1	2	1	30	1	3	2	0	4	30	157	72	262	156	262	156
80	2	20100515	1	2	19	4	1978	35	1	2	3	1	2					0	0	5	2	1	4	2	0	1	7	3	0	1	7	2	0	2	0			2	0			0	15	146	47	148	93	136	84
81	2	20100516	1	2	24	1	1990	23	6	2	3	2	2					2	1	6	2	2	0			1	7	4	0	1	7	1	0	2	0			2	0			4	0	151	60	115	85	126	80
82	2	20100517	1	2	30	8	1967	45	3	2	6	2	2					1	1	7	2	2	0			1	7	2	0	1	4	1	0	2	0			2	0			2	0	161	70	143	75	138	79
83	2	20100518	1	2				39	3	2	6	2	2					1	1	6	2	2	0			1	7	2	0	1	4	1	0	2	0			2	0			1	0	150	62	128	85	125	80
84	2	20100519	1	2	7	3	1989	24	1	2	3	2	2					2	1	7	2	1	5	4	0	1	7	6	0	1	7	1	30	2	0			2	0			0	30	146	43	144	97	144	103
85	2	20100520	1	2				54	1	2	6	2	2					1	2	6	2	2	0			1	7	1	0	1	4	1	0	2	0			2	0			1	0	156	68	146	91	151	87
86	2	20100601	1	1	5	9	1945	67	1	2	6	1	2					1	1	7	3	2	0			1	7	0	30	1	2	1	20	2	0			2	0			4	0	155	39	169	97	157	85
87	2	20100602	1	2	2	2	1996	17	4	1	5	2	2					1	1	3	2	2	0			1	7	6	30	1	7	1	30	2	0			2	0			1	0	153	47	112	69	115	66
88	2	20100603	1	2	4	2	1989	24	4	2	6	2	2					2	1	5	2	1	2	1	0	1	7	4	30	1	7	2	30	2	0			2	0			3	0	146	59	129	84	129	79
89	2	20100604	1	1	22	8	1965	47	4	2	3	2	2					2	1	5	1	77	7	8	0	77	7	5	0	77	7	4	0	77	0			77	0			1	0	158	73	108	78	110	71
90	2	20100605	1	1	4	4	1944	68	3	2	3	2	2					1	1	3	1	2	0			1	7	1	30	1	7	2	30	2	0			2	0			3	0	153	45	112	84	120	83
91	2	20100606	1	2	21	10	1963	49	1	2	6	2	2					3	1	5	1	2	0			1	7	2	30	1	7	2	0	2	0			2	0			1	0	156	50	149	95	144	95
92	2	20100607	1	2	24	7	1975	37	1	2	6	2	2					0	0	7	3	2	0			1	7	2	30	1	3	1	30	2	0			2	0			3	20	150	44	121	76	108	77
93	2	20100608	1	2	26	1	1956	57	1	5	6	1	2					2	1	5	2	2	0			1	7	3	30	1	7	3	30	2	0			2	0			2	0	142	40	127	79	126	77
94	2	20100609	1	2	27	9	1989	23	4	2	6	2	2					1	1	4	3	2	0			1	7	5	0	1	7	1	0	2	0			2	0			3	0	150	60	124	77	123	79
95	2	20100610	1	2	28	8	1985	27	3	2	6	2	2					4	1	7	2	1	2	0	30	1	7	3	0	1	7	0	15	2	0			2	0			2	0	140	40	127	85	119	78
96	3	30100801	1	2				40	1	2	6	2	2					2	1	5	2	1	7	1	30	1	7	2	30	1	7	2	0	2	0			2	0			1	30	144	49	112	73	110	72
97	3	30100802	1	2				33	2	2	6	2	1	3	3	3	0	0	0	5	2	2	0			1	7	2	0	1	7	1	30	2	0			2	0			1	0	150	53	133	94	135	94
98	3	30100803	1	2				33	2	2	6	2	1	3	3	3	0	0	0	4	2	2	0			1	7	3	0	1	7	1	0	2	0			2	0			1	0	148	52	163	89	158	87
99	3	30100804	1	2				65	1	5	6	2	2					0	0	5	2	2	0			1	7	2	0	1	7	1	30	2	0			2	0			1	0	147	54	180	102	177	100
100	3	30100805	1	2				35	3	2	6	2	1	2	3	3	0	0	0	7	3	1	5	3	0	1	7	2	0	1	7	1	30	2	0			2	0			1	0	146	48	110	80	112	80
101	3	30100915	1	2				50	1	2	6	1	1	15	1	1	0	0	0	5	3	1	7	4	3	1	7	2	45	1	7	2	30	2	0			2	0			1	25	151	42	105	67	116	77
102	3	30100916	1	2				19	2	2	6	2	2					0	0	7	3	1	7	4	45	1	7	3	45	1	7	2	30	2	0			2	0			1	30	162	50	129	86	132	103
103	2	20100611	1	2	18	1	1967	46	1	4	6	2	2					0	0	7	4	2	0			1	7	4	0	1	7	1	0	2	0			2	0			5	0	148	54	144	92	140	95
104	2	20100612	1	1	22	12	1984	28	2	2	3	2	1	10	6	8	4	0	0	2	2	1	7	8	0	1	7	1	0	1	7	0	20	2	0			2	0			4	0	164	55	157	105	155	103
105	2	20100613	1	2	14	11	1981	31	2	2	6	2	2					0	0	4	1	1	3	4	0	1	7	2	0	1	7	2	0	2	0			2	0			0	30	154	46	122	73	103	70
106	2	20100614	1	2	17	2	1982	31	4	2	6	2	2					0	0	7	4	1	2	4	0	1	7	3	0	1	7	1	0	2	0			2	0			3	0	155	45	104	68	107	64
107	2	20100615	1	2	27	6	1973	39	5	2	6	2	2					2	1	7	2	1	1	1	0	1	7	3	0	1	7	1	0	2	0			2	0			4	0	156	50	124	84	110	78
108	2	20100616	1	1	12	4	1948	64	1	5	6	1	1	30	4	5	6	0	0	2	2	2	0			1	7	1	0	1	7	1	0	2	0			2	0			5	0	153	50	141	84	147	86
109	2	20100617	1	2	22	12	1975	37	4	2	6	2	2					2	1	5	1	1	1	5	0	1	7	6	30	1	7	1	30	2	0			2	0			1	30	153	47	103	78	117	71
110	2	20100618	1	1	15	1	1956	57	2	2	3	1	2					2	1	5	1	1	7	3	0	1	7	5	30	1	7	3	0	2	0			2	0			1	0	146	40	136	83	130	83
111	2	20100619	1	1	5	12	1961	51	4	2	3	2	2					2	1	6	2	1	3	5	0	1	7	3	30	1	7	3	30	2	0			2	0			3	30	167	52	106	69	108	69
112	2	20100620	1	1	12	7	1959	54	2	2	6	2	2					0	0	4	3	1	7	8	0	1	6	5	0	1	7	2	0	2	0			2	0			1	30	168	54	113	73	118	73
113	3	30100701	1	1				42	3	2	3	2	1	30	4	4	0	0	0	2	2	1	7	4	0	1	7	1	30	1	7	1	0	2	0			2	0			3	0	154	58	188	102	172	98
114	3	30100702	1	2				67	1	2	6	2	2					2	1	3	2	1	7	3	0	1	7	2	0	1	7	1	0	2	0			2	0			4	0	136	44	152	95	150	90
115	3	30100703	1	1				28	4	2	3	2	1	30	3	3	2	2	1	2	1	1	7	4	0	1	7	2	0	1	4	1	0	2	0			2	0			3	0	168	69	156	97	150	95
116	3	30100704	1	1				30	3	2	3	1	2					2	2	7	3	1	6	5	30	1	7	1	0	1	7	1	30	2	0			2	0			1	0	152	56	146	89	144	87
117	3	30100705	1	2				41	1	2	6	2	2					0	0	5	2	2	0			1	7	2	30	1	7	1	0	2	0			2	0			1	0	144	49	138	82	135	82
118	3	30100706	1	1	7	10	1946	66	1	2	3	2	1	3	6	8	1	0	0	0		1	7	6	0	1	7	4	0	1	7	3	0	2	0			2	0			0	30	155	52	176	96	170	97
119	3	30100707	1	2				53	1	2	6	2	1	30	5	7	3	0	0	0		2	0			1	7	4	0	1	7	2	0	2	0			2	0			4	0	146	42	145	105	150	107
120	3	30100708	1	2				30	1	2	6	2	1	3	5	7	3	0	0	0		1	4	4	0	1	7	5	0	1	7	4	0	2	0			2	0			1	30	144	42	119	78	120	78
121	3	30100709	1	2				35	1	2	6	2	2					0	0	3	1	2	0			1	3	2	0	1	3	1	0	2	0			2	0			3	0	145	55	162	108	159	109
122	3	30100710	1	2				26	5	2	2	2	1	5	2	4	2	0	0	2	1	2	0			1	4	4	0	1	2	1	30	2	0			2	0			2	0	146	65	137	101	136	101
123	3	30100711	1	2				23	3	2	6	2	2					0	0	7	3	1	7	4	0	1	7	3	55	1	7	4	45	2	0			2	0			0	30	154	50	114	83	108	71
124	3	30100712	1	2				64	1	2	6	2	2					0	0	7	3	2	0			2	0			1	7	0	45	2	0			2	0			5	0	150	48	139	91	145	92
125	3	30100713	1	2				26	2	2	6	2	1	26	1	1	0	0	0	7	2	1	7	5	30	1	7	3	45	1	7	3	30	2	0			2	0			1	45	153	50	132	89	134	99
126	3	30100714	1	1				68	4	2	7	2	1	30	2	2	0	0	0	7	4	2	0			1	7	4	30	1	7	1	30	2	0			2	0			1	45	161	56	183	100	180	92
127	3	30100715	1	2				33	2	2	6	2	2					1	1	7	2	1	7	5	0	1	7	4	0	1	7	3	0	2	0			2	0			2	30	149	55	129	85	141	77
128	3	30100716	1	1				45	2	2	3	1	2					0	0	7	2	1	7	5	30	1	3	3	30	1	7	2	0	2	0			2	0			1	0	158	58	129	76	131	81
129	3	30100717	1	1				67	2	2	3	2	1	30	8	8	30	0	0	7	2	1	7	4	0	1	7	3	0	1	7	2	0	2	0			2	0			2	0	162	49	136	42	130	81
130	3	30100718	1	2				46	1	2	6	2	1	30	2	2	0	0	0	7	1	1	7	5	0	1	5	3	0	1	7	3	30	2	0			2	0			1	0	160	45	122	77	125	78
131	3	30100719	1	2				35	1	2	6	2	2					0	0	7	2	1	7	5	0	1	7	3	0	1	7	3	15	2	0			2	0			1	0	153	68	166	108	149	102
132	3	30100720	1	2				17	3	1	5	2	2					0	0	5	2	1	7	3	15	1	7	2	30	1	7	2	15	2	0			2	0			2	0	146	47	115	71	108	71
133	3	30100806	1	2				20	4	1	5	2	2					0	0	6	1	1	3	5	0	1	3	1	30	1	7	3	15	2	0			1	7	1	0	1	30	147	55	122	83	114	82
134	3	30100807	1	2				40	1	2	6	2	1	4	6	8	4	0	0	4	1	1	6	5	0	1	7	4	0	1	7	1	0	2	0			2	0			1	30	153	60	165	90	154	93
135	3	30100808	1	2				54	1	2	6	1	1	30	6	12	30	0	0	7	2	1	7	3	0	1	7	4	30	1	5	1	0	2	0			2	0			3	0	145	50	148	77	140	84
136	3	30100809	1	2				25	3	2	6	2	1	30	10	13	14	0	0	0		2	0			1	7	7	0	1	7	3	0	2	0			2	0			2	0	142	40	119	81	120	82
137	3	30100810	1	1				42	3	88	6	2	1	30	6	8	10	0	0	1	2	1	7	5	0	1	5	5	0	1	7	2	0	2	0			2	0			0	30	143	40	142	80	142	80
138	3	30100811	1	2				37	1	2	6	1	1	10	2	2	0	0	0	3	2	1	7	5	3	1	7	2	45	1	7	1	0	2	0			2	0			0	30	152	54	137	88	134	84
139	3	30100812	1	2				48	1	2	6	1	1	6	1	1	0	0	0	7	3	1	5	4	4	1	7	3	45	1	7	2	0	2	0			2	0			0	30	149	47	126	78	131	87
140	3	30100813	1	2				50	1	2	3	2	1	4	3	3	0	0	0	7	1	1	4	5	30	1	7	3	0	1	7	0	45	2	0			2	0			2	0	152	60	137	88	134	84
141	3	30100814	1	1				21	4	2	3	1	1	10	2	3	0	0	0	4	1	1	7	4	30	1	7	2	0	1	7	0	45	2	0			2	0			4	0	170	70	143	91	145	87
142	3	30100815	1	2				35	2	2	3	2	2					2	1	7	1	1	7	3	0	1	7	4	0	1	7	2	0	2	0			2	0			1	0	156	58	124	80	119	75
143	3	30100816	1	2				50	1	2	3	2	2					2	1	7	2	1	7	4	50	1	7	5	0	1	7	2	0	2	0			2	0			1	0	168	65	169	106	163	84
144	3	30100817	1	2				22	1	2	6	2	1	30	1	3	0	0	0	7	1	1	7	3	0	1	7	2	30	1	7	4	0	2	0			2	0			0	30	137	40	120	82	118	83
145	3	30100818	1	2				50	1	2	6	2	1	6	3	3	0	0	0	7	2	1	7	5	45	1	7	2	15	1	7	2	45	2	0			2	0			2	0	152	45	135	85	132	83
146	3	30100819	1	2				54	1	2	6	2	2					0	0	7	2	1	7	2	45	1	7	4	30	1	7	3	15	2	0			2	0			1	0	152	74	212	121	199	117
147	3	30100820	1	2				69	1	1	6	2	2					0	0	7	2	2	0			1	7	2	45	1	7	0	30	2	0			2	0			6	0	152	45	167	87	155	86
148	3	30100901	1	1	4	5	1981	32	5	1	3	2	2					0	0	1	1	1	7	4	0	1	7	4	0	1	7	3	0	2	0			1	1	2	0	1	0	168	70	140	84	132	80
149	3	30100902	1	1				40	1	88	3	2	1	15	5	8	7	0	0	1	2	1	7	3	0	1	7	3	0	1	7	3	0	2	0			2	0			2	0	165	68	135	89	135	79
150	3	30100903	1	2				32	2	2	6	2	1	13	4	12	13	0	0	3	1	1	7	1	30	1	7	3	30	1	4	2	0	2	0			2	0			2	0	145	43	136	91	129	95
151	3	30100904	1	1				60	1	2	6	2	1	4	2	4	1	1	1	3	1	2	0			1	4	2	30	1	4	1	30	2	0			2	0			3	0	156	55	138	89	135	87
152	3	30100905	1	1				48	1	2	3	2	1	30	4	4	0	0	0	4	2	1	5	5	0	1	7	1	30	1	7	2	0	2	0			2	0			1	0	145	51	132	82	130	84
153	3	30100906	1	1				51	1	2	3	1	2					1	2	5	2	1	7	4	30	1	7	1	0	1	7	1	0	2	0			2	0			0	30	152	56	146	89	144	87
154	3	30100907	1	1				62	3	2	3	2	2					0	0	0		1	7	4	0	1	7	3	0	1	7	4	0	2	0			2	0			2	0	156	59	153	96	158	92
155	3	30100908	1	1				58	1	2	3	1	1	3	2	2	0	0	0	2	2	1	6	5	0	1	7	2	0	1	3	4	0	2	0			2	0			2	0	156	55	140	90	136	90
156	3	30100909	1	2				61	1	2	6	1	1	9	1	3	0	0	0	7	2	2	0			1	7	5	30	1	7	2	0	2	0			2	0			2	0	156	50	146	109	136	96
157	3	30100910	1	2				65	1	2	6	1	2					0	0	4	1	2	0			1	7	2	30	1	7	0	45	2	0			2	0			4	0	156	60	116	90	112	88
158	3	30100911	1	1				32	3	1	3	2	1	3	3	3	0	0	0	4	1	1	7	5	0	1	7	2	0	1	7	1	0	2	0			2	0			2	0	170	60	126	96	122	89
159	3	30100912	1	2				30	1	2	6	2	2					0	0	5	2	1	7	6	30	1	7	2	0	1	7	3	0	2	0			2	0			1	30	153	49	117	71	118	71
160	3	30100913	1	2				40	1	1	6	2	2					0	0	7	2	1	7	5	30	1	7	3	45	1	7	2	30	2	0			2	0			1	15	143	45	126	79	129	82
161	3	30100914	1	1				47	2	2	3	2	2					0	0	7	3	1	7	6	3	2	0			1	7	1	30	2	0			2	0			1	30	168	55	122	80	130	88
162	3	30100917	1	2				27	2	2	6	2	2					0	0	4	3	1	7	4	45	1	7	4	45	1	7	2	30	2	0			2	0			0	45	143	37	140	94	129	90
163	3	30100918	1	1				50	1	2	6	2	1	30	3	3	0	0	0	7	2	1	7	3	30	1	7	3	45	2	0			2	0			2	0			1	30	152	48	135	91	155	86
164	3	30100919	1	2				33	2	2	6	2	2					0	0	7	2	1	7	6	0	1	7	4	0	1	7	2	0	2	0			2	0			0	30	145	45	124	86	123	85
165	3	30100920	1	2				20	3	2	6	2	2					0	0	7	2	1	7	4	0	1	7	2	0	1	7	2	30	2	0			2	0			1	0	142	50	125	91	126	78
166	4	40101001	1	2				30	4	2	6	2	2					0	0	7	2	2	0			1	7	1	0	1	5	0	30	2	0			2	0			1	0	151	52	149	87	144	92
167	4	40101002	1	1				50	1	2	6	2	2					0	0	5	2	1	4	0	30	1	7	1	0	1	5	3	0	2	0			2	0			2	0	146	45	178	85	167	81
168	4	40101003	1	2				35	1	2	6	2	2					0	0	7	1	2	0			1	5	2	0	1	3	0	30	2	0			2	0			2	0	150	50	165	90	137	84
169	4	40101004	1	1				40	3	2	2	1	2					0	0	7	2	1	7	5	0	1	7	3	0	1	7	0	30	2	0			2	0			2	0	166	50	131	87	122	88
170	4	40101005	1	2				25	3	2	6	2	2					0	0	5	1	1	7	2	30	1	7	2	20	1	7	1	0	2	0			2	0			1	0	143	40	121	78	121	76
171	4	40101006	1	1				45	4	2	6	2	1	5	8	8	5	0	0	3	2	1	2	3	20	1	7	4	0	1	7	0	30	2	0			2	0			1	0	163	60	137	94	133	96
172	4	40101007	1	2				30	3	2	6	2	2					0	0	3	1	2	0			1	4	2	0	1	3	1	0	2	0			2	0			2	0	144	50	114	73	108	55
173	4	40101008	1	2	3	4	1983	30	1	2	6	2	2					0	0	2	2	2	0			1	7	2	0	1	7	1	0	2	0			2	0			6	0	150	48	120	80	125	82
174	4	40101009	1	2	3	3	1980	33	1	2	3	2	2					0	0	3	2	2	0			1	7	8	0	1	2	2	0	2	0			2	0			3	0	148	42	122	71	125	73
175	4	40101010	1	1	14	8	1996	16	3	1	5	2	2					0	0	4	2	2	0			1	5	2	0	1	3	2	0	1	3	1	0	1	5	2	30	5	0	158	52	131	73	130	70
176	4	40101011	1	1	5	3	1998	15	3	1	5	2	2					0	0	3	2	2	0			1	4	3	0	1	4	1	0	1	2	1	0	1	3	3	0	3	0	170	52	139	74	143	72
177	4	40101012	1	2	3	3	1989	24	2	1	6	2	2					0	0	4	3	2	0			1	7	4	0	1	5	2	0	2	0			2	0			3	0	153	43	113	70	110	70
178	4	40101013	1	2	4	4	1987	26	1	2	6	2	2					0	0	3	2	2	0			1	5	4	0	1	4	2	0	2	0			2	0			6	0	150	48	124	84	126	85
179	4	40101014	1	1	4	3	1969	44	4	2	3	1	1	5	3	5	2	2	2	4	2	2	0			1	5	4	0	1	2	2	0	2	0			2	0			4	0	165	64	124	84	125	80
180	4	40101015	1	2				64	1	5	6	1	2					0	0	7	3	2	0			1	4	0	30	1	7	0	30	2	0			2	0			5	45	140	40	167	72	163	72
181	4	40101016	1	2				37	1	2	6	1	2					1	2	7	3	1	7	1	3	1	7	4	30	1	7	2	30	2	0			2	0			1	0	152	67	187	108	171	107
182	4	40101017	1	2				45	2	2	6	2	2					1	1	7	3	2	0			1	7	4	30	1	7	2	30	2	0			2	0			2	0
183	4	40101018	1	2				62	2	2	6	2	2					0	0	7	6	1	2	1	3	1	7	2	45	1	7	2	30	2	0			2	0			1	30	154	53	140	81	133	83
184	4	40101019	1	2				45	1	2	6	2	2					0	0	5	3	1	4	1	3	1	7	4	45	2	0			2	0			2	0			1	30	149	50	120	78	127	78
185	4	40101020	1	2				21	4	1	6	2	2					1	1	7	4	2	0			1	7	3	45	1	7	1	30	2	0			2	0			2	45	148	50	142	92	132	93
186	4	40101101	1	2				25	4	2	6	2	2					2	1	7	2	2	0			2	0			1	7	0	30	2	0			2	0			0	30	145	54	117	65	122	61
187	4	40101102	1	2				59	1	2	6	2	2					3	2	7	5	2	0			1	2	2	30	1	7	0	45	2	0			2	0			0	30	146	52	136	88	131	87
188	4	40101103	1	2				39	3	2	6	2	2					3	2	5	2	2	0			1	2	2	30	1	7	1	0	2	0			2	0			1	30	143	52	121	71	120	74
189	4	40101104	1	2				33	2	2	6	2	2					0	0	5	2	2	0			1	2	2	30	1	7	1	0	2	0			2	0			2	0	144	46	115	79	115	78
190	4	40101105	1	2				32	3	2	6	2	2					0	0	3	2	2	0			1	5	1	30	1	7	1	0	2	0			2	0			2	0	145	48	116	73	115	77
191	4	40101106	1	2				36	3	2	6	2	2					3	2	7	3	2	0			1	5	1	30	1	7	1	0	2	0			2	0			2	0	152	54	125	74	120	79
192	4	40101107	1	2				47	3	2	6	2	2					2	1	7	2	2	0			1	5	2	30	1	7	0	30	2	0			2	0			1	30	152	54	126	88	124	86
193	4	40101108	1	2				35	1	2	6	2	2					3	1	7	1	1	3	3	30	1	7	2	30	1	5	0	30	2	0			2	0			2	30	154	55	139	86	129	84
194	4	40101109	1	2				55	1	2	6	2	2					0	0	7	2	1	7	2	30	1	7	1	30	1	7	0	30	2	0			2	0			2	0	153	40	166	93	168	82
195	4	40101110	1	1				50	1	2	3	2	2					3	1	7	2	1	6	3	30	2	0			1	7	2	30	2	0			2	0			2	0	173	55	147	93	139	90
196	4	40101111	1	2				60	1	5	6	1	2					2	1	7	1	1	7	3	30	1	7	2	30	1	6	1	30	2	0			2	0			2	30	152	45	145	85	145	83
197	4	40101112	1	2				50	1	2	6	2	2					4	1	7	2	1	4	5	0	1	7	2	30	1	7	0	30	2	0			2	0			3	30	147	45	135	83	138	68
198	4	40101113	1	2				28	4	2	6	2	2					0	0	7	2	1	3	3	30	1	7	2	30	1	7	2	0	2	0			2	0			2	0	140	50	105	72	128	70
199	4	40101114	1	1				47	4	2	6	2	2					2	1	7	2	2	0			1	5	1	30	1	7	2	0	2	0			2	0			2	30	158	58	139	81	135	82
200	4	40101115	1	2				30	1	2	6	2	2					0	0	7	1	2	0			1	7	1	30	1	7	0	10	2	0			2	0			5	0	158	40	118	75	113	72
201	4	40101116	1	2				34	1	2	6	2	2					0	0	7	1	2	0			1	7	2	0	2	0			2	0			2	0			3	0	164	45	107	59	103	54
202	4	40101117	1	2				35	1	2	6	1	2					0	0	7	1	2	0			1	7	2	30	1	7	0	15	2	0			2	0			5	0	160	50	133	85	127	87
203	4	40101118	1	2				32	1	2	6	2	2					0	0	7	1	2	0			1	7	1	30	1	7	0	20	2	0			2	0			4	30	160	50	116	75	123	74
204	4	40101119	1	1				20	3	2	3	1	1	12	3	3	0	0	0	7	1	1	7	1	30	1	7	2	30	1	7	1	0	2	0			2	0			4	30	160	40	136	88	133	87
205	4	40101120	1	2				21	4	2	6	2	2					0	0	7	1	2	0			1	7	2	0	1	7	1	30	2	0			2	0			3	0	160	40	138	79	130	79
206	4	40101201	1	1				65	2	2	7	2	2					3	2	7	2	2	0			1	4	3	0	1	7	0	45	2	0			2	0			4	0	162	52	228	131	230	135
207	4	40101202	1	2				32	2	2	6	2	2					0	0	7	2	1	4	5	0	1	7	3	30	1	2	1	30	2	0			2	0			2	30	145	50	96	65	92	69
208	4	40101203	1	2				35	3	2	6	2	2					0	0	7	2	1	3	2	30	1	7	3	0	1	3	1	30	2	0			2	0			1	30	155	56	134	89	135	88
209	4	40101204	1	1				50	4	2	3	2	2					0	0	7	2	1	3	5	30	1	7	3	0	1	2	2	0	2	0			2	0			2	0	165	59	148	81	144	81
210	4	40101205	1	2				17	1	2	6	2	2					0	0	7	2	2	0			1	7	2	30	1	2	1	45	2	0			2	0			2	0	147	50	121	78	115	76
211	4	40101206	1	2				34	2	2	6	2	2					2	1	7	2	2	0			1	7	3	30	1	4	1	30	2	0			2	0			4	0	155	48	118	84	119	83
212	4	40101207	1	1				23	5	1	5	2	2					1	1	7	2	1	4	2	45	1	7	3	45	2	0			2	0			2	0			2	0	152	50	133	82	133	82
213	4	40101208	1	2				35	1	2	6	2	2					1	4	7	2	2	0			1	7	4	0	1	7	2	45	2	0			2	0			5	30	151	50	144	87	135	93
214	4	40101209	1	2				45	1	2	6	1	1	4	3	5	1	1	3	7	2	2	0			1	7	4	30	1	7	3	0	2	0			2	0			2	45	154	49	126	66	105	52
215	4	40101210	1	2	29	7	1986	27	5	2	6	2	2					2	3	6	2	1	2	1	0	1	7	2	45	1	7	1	0	2	0			2	0			2	45	155	46	148	79	147	88
216	4	40101211	1	1				44	1	2	3	1	1	2	4	4	2	0	0	4	2	1	5	4	0	1	7	3	0	1	7	2	0	2	0			2	0			4	0	162	56	159	92	169	94
217	4	40101212	1	1				66	2	2	6	1	2					0	0	3	1	2	0			2	0			2	0			2	0			2	0			5	0	165	45	132	87	125	81
218	4	40101213	1	2				57	1	2	6	2	2					2	3	7	2	2	0			1	7	1	30	1	7	3	45	2	0			2	0			5	0	163	47	140	63	140	83
219	4	40101214	1	2				35	4	2	3	2	2					2	1	7	3	2	0			1	7	3	0	1	3	0	30	2	0			2	0			4	0	148	49	95	62	96	59
220	4	40101215	1	2				24	2	2	3	2	2					3	1	7	2	2	0			1	7	2	0	1	2	1	30	2	0			2	0			3	0	155	45	111	64	110	70
221	4	40101216	1	2				43	4	2	3	2	2					2	1	3	1	2	0			1	7	2	0	1	3	1	30	2	0			2	0			3	0	162	56	123	85	123	81
222	4	40101217	1	2				25	2	2	6	2	2					2	1	7	2	2	0			1	7	4	30	1	7	0	30	2	0			2	0			2	30	150	46	97	57	95	67
223	4	40101218	1	2				25	1	2	6	2	2					0	0	7	2	2	0			1	7	3	0	1	7	2	0	2	0			2	0			3	0	149	40	134	89	132	86
224	4	40101219	1	2				45	1	2	6	2	2					1	1	7	2	2	0			1	7	3	15	1	7	2	0	2	0			2	0			4	30	150	49	95	71	129	110
225	4	40101220	1	1				45	4	2	3	1	2					3	2	4	2	1	4	3	0	1	7	2	0	1	7	2	0	2	0			2	0			4	0	154	57	128	79	129	82
226	5	50201301	2	2				20	1	2	6	2	2					1	3	2	1	1	4	2	0	1	7	3	0	1	7	1	30	2	0			2	0			1	0	145	51	128	76	124	69
227	5	50201302	2	2				46	1	2	6	1	1	6	2	2	0	1	1	2	1	1	7	1	0	1	7	2	0	1	7	2	30	2	0			2	0			1	0	146	44	131	84	129	86
228	5	50201303	2	2				41	1	2	6	1	1	5	6	6	5	1	1	2	1	1	5	2	0	2	0			1	7	1	0	2	0			2	0			2	0	143	36	151	93	147	88
229	5	50201304	2	2	28	4	1989	24	4	2	6	2	2					1	1	1	1	2	0			1	7	2	0	1	7	1	0	2	0			2	0			3	0	150	55	110	66	108	62
230	5	50201305	2	2	7	8	1979	33	2	2	6	1	2					2	1	2	1	1	5	3	0	1	7	1	0	1	7	1	0	2	0			2	0			3	0	141	42	144	90	148	92
231	5	50201306	2	1	27	3	1976	37	2	2	3	1	1	30	6	10	30	0	0	0		1	4	5	30	1	7	6	0	1	7	3	0	2	0			2	0			3	30	162	66	143	67	140	67
232	5	50201307	2	1	20	1	1966	47	1	2	6	1	1	18	12	15	5	0	0	0		1	5	4	0	1	7	5	30	1	7	4	30	2	0			2	0			1	30	145	70	138	91	137	88
233	5	50201308	2	2	21	2	1990	23	3	2	6	2	2					2	1	1	1	2	0			1	5	5	30	1	7	5	0	2	0			2	0			2	0	155	52	111	75	113	78
234	5	50201309	2	2	18	4	1992	21	3	2	5	2	2					2	1	3	1	1	2	3	3	1	5	5	0	1	7	6	30	2	0			2	0			2	30	150	43	109	74	104	70
235	5	50201310	2	2	20	2	1952	61	1	2	6	1	1	15	3	5	3	0	0	2	1	77	0			77	7	6	30	77	7	7	0	77	0			77	0			1	30	145	45	114	73	108	69
236	5	50201311	2	2	24	7	1983	30	2	2	5	2	2					0	0	2	1	1	3	5	30	1	7	6	30	1	7	3	0	2	0			2	0			2	30	154	58	147	91	136	92
237	5	50201312	2	2	17	8	1987	26	1	2	6	2	2					0	0	0		1	2	3	30	2	0			1	7	5	0	2	0			2	0			2	0	152	47	128	83	115	72
238	5	50201313	2	2	2	5	1983	30	1	2	6	2	2					1	1	1	1	1	2	3	0	1	7	5	30	2	0			2	0			2	0			2	0	161	57	107	70	105	69
239	5	50201314	2	2	19	2	1985	28	1	2	6	2	2					0	0	5	2	1	6	2	0	1	7	2	0	1	7	1	0	2	0			2	0			1	0	139	36	118	71	116	68
240	5	50201315	2	2	22	11	1965	47	1	2	6	2	2					1	1	5	2	1	6	3	0	1	7	2	0	1	7	2	0	2	0			2	0			0	30	145	57	160	100	145	94
241	5	50201316	2	2	11	10	1960	52	1	2	6	2	2					1	1	5	2	1	5	1	0	1	7	1	30	1	6	1	0	2	0			2	0			1	0	154	61	127	71	108	75
242	5	50201317	2	2	9	3	1985	28	1	2	6	2	2					1	1	5	2	1	7	2	0	1	7	2	0	1	7	1	0	2	0			2	0			1	0	146	52	135	77	117	76
243	5	50201318	2	2	31	2	1962	51	1	2	6	1	2					1	1	5	2	1	5	1	30	1	7	1	0	1	6	1	0	2	0			2	0			1	0	147	49	138	79	145	103
244	5	50201319	2	2				60	1	2	6	1	2					1	1	5	2	2	0			1	7	1	0	1	5	0	30	2	0			2	0			1	0	149	42	163	85	161	64
245	5	50201320	2	1	13	2	1990	23	3	2	2	2	2					1	1	5	2	1	6	2	0	1	7	2	0	1	7	1	0	2	0			2	0			1	0	159	59	138	70	125	68
246	5	50201401	2	2	5	1	1989	24	6	2	3	2	2					4	3	2	1	2	0			1	3	4	30	1	7	2	30	2	0			2	0			1	30	156	57	111	73	126	81
247	5	50201402	2	2	14	4	1979	34	3	2	3	2	2					3	1	2	1	2	0			1	5	4	30	1	4	6	30	2	0			2	0			1	30	157	62	115	75	113	76
248	5	50201403	2	1	7	12	1976	36	5	2	3	2	2					1	1	3	2	2	0			1	5	2	30	1	7	1	0	2	0			2	0			4	0	172	63	118	74	113	80
249	5	50201404	2	1	23	8	1950	62	4	2	3	2	2					2	1	5	2	2	0			1	7	2	0	1	7	3	0	2	0			2	0			1	30	154	40	172	98	173	96
250	5	50201405	2	1	23	12	1968	44	7	2	1	2	2					3	2	7	3	2	0			2	0			1	6	1	0	2	0			2	0			2	30	171	71	125	79	123	71
251	5	50201406	2	2	28	5	1998	15	4	1	5	2	2					1	1	2	1	2	0			1	2	0	30	1	7	0	30	2	0			2	0			3	0	153	47	130	89	125	83
252	5	50201407	2	1	3	3	1985	28	5	2	3	2	2					5	2	7	2	2	0			1	7	2	0	1	7	1	0	2	0			2	0			2	0	168	87	159	94	148	87
253	5	50201408	2	2	1	6	1962	50	1	3	6	2	2					2	1	7	2	2	0			1	7	4	0	1	7	3	0	2	0			2	0			0	30	147	62	122	87	118	82
254	5	50201409	2	2	14	4	1972	41	4	2	6	2	2					2	1	2	1	2	0			1	7	6	0	1	4	0	20	2	0			2	0			3	0	152	48	93	64	97	67
255	5	50201410	2	2	23	2	1985	28	5	2	6	2	2					2	1	2	1	2	0			1	7	2	0	1	7	1	30	2	0			2	0			5	0	159	58	108	74	109	76
256	5	50201411	2	1	29	2	1982	31	6	2	3	2	2					1	1	6	2	2	0			1	7	0	30	1	7	1	0	2	0			2	0			1	0	174	66	140	71	122	77
257	5	50201412	2	2	25	4	1972	41	1	2	6	2	2					1	1	7	2	1	5	1	30	1	7	2	30	1	7	1	0	2	0			2	0			1	0	154	50	162	106	150	99
258	5	50201413	2	2	14	12	1964	48	3	2	6	2	2					1	1	7	2	2	0			1	7	1	30	1	6	1	0	2	0			2	0			1	0	151	74	139	93	126	83
259	5	50201414	2	2	27	6	1982	30	3	2	6	2	2					1	1	7	2	1	4	1	0	1	7	1	30	1	6	1	0	2	0			2	0			1	0	148	75	169	106	157	101
260	5	50201415	2	1	17	5	1990	23	6	1	5	2	2					2	2	6	2	2	0			1	7	1	0	1	6	0	30	1	2	2	0	1	3	2	0	1	0	169	74	131	81	126	81
261	5	50201416	2	1	25	7	1957	56	5	2	3	2	2					2	2	2	1	2	0			2	0			1	7	1	0	2	0			2	0			1	0	163	73	132	86	132	93
262	5	50201417	2	2	18	1	1978	35	1	2	6	2	2					2	1	2	2	1	1	0	30	1	7	6	0	1	7	1	0	2	0			2	0			1	0	148	62	114	75	114	76
263	5	50201418	2	2	15	11	1980	32	4	2	6	2	2					2	1	4	1	1	4	2	0	1	7	1	0	1	7	1	30	2	0			2	0			3	0	159	79	126	82	130	84
264	5	50201419	2	2				65	1	5	8	1	2					5	3	4	2	2	0			2	0			2	0			2	0			2	0			3	0	150	51	116	59	110	59
265	5	50201420	2	2	21	3	1976	37	3	2	6	2	2					1	1	3	2	2	0			1	7	2	0	1	7	2	0	2	0			2	0			1	30	151	47	124	78	108	64
266	5	50201501	2	2	5	1	1977	36	5	2	3	2	2					3	2	4	3	2	0			1	6	2	30	1	6	0	30	2	0			2	0			1	0	164	62	127	82	123	79
267	5	50201502	2	2	24	5	1954	58	1	2	6	2	2					2	2	6	2	2	0			2	0			1	6	0	30	2	0			2	0			1	0	150	55	168	97	169	91
268	5	50201503	2	2				60	1	2	6	2	2					0	0	7	3	2	0			2	0			2	0			2	0			2	0			10	0	149	87	189	102	171	104
269	5	50201504	2	2	12	5	1975	38	2	2	3	2	2					2	2	7	2	2	0			1	6	2	30	2	0			2	0			2	0			1	30	151	56	132	87	116	79
270	5	50201505	2	2				22	1	2	6	2	1	4	3	5	1	0	0	7	2	2	0			1	6	2	30	1	6	0	45	2	0			2	0			2	30	150	63	137	89	128	89
271	5	50201506	2	1	31	5	1954	58	2	2	3	2	2					2	2	4	2	1	6	2	30	1	4	2	30	1	3	0	30	2	0			2	0			3	30	155	60	181	100	171	96
272	5	50201507	2	1	5	12	1960	52	5	2	3	2	2					2	2	6	3	1	4	2	30	1	6	1	30	1	7	1	0	2	0			2	0			2	0	170	62	124	84	124	88
273	5	50201508	2	2				45	1	2	6	2	2					3	2	3	2	1	4	1	0	1	6	0	30	1	5	0	30	2	0			2	0			1	30	146	54	180	96	167	104
274	5	50201509	2	2				35	2	2	6	2	1	30	5	6	6	0	0	7	2	2	0			1	6	2	30	1	6	1	30	2	0			2	0			1	45	157	56	126	78	126	73
275	5	50201510	2	2				30	2	2	6	2	2					0	0	7	2	2	0			1	6	1	30	1	6	1	30	2	0			2	0			2	0	154	52	131	74	127	78
276	5	50201511	2	1	1	2	1978	35	4	2	3	2	2					5	2	5	2	1	5	2	0	1	7	6	0	1	7	3	0	2	0			2	0			2	30	164	54	135	75	122	73
277	5	50201512	2	2	1	10	1951	61	1	2	6	2	2					7	1	7	2	2	0			1	7	4	0	1	7	1	0	2	0			2	0			2	0	150	59	139	80	136	81
278	5	50201513	2	2				30	1	2	3	2	2					0	0	1	1	2	0			1	7	4	0	1	7	1	0	2	0			2	0			6	0	149	45	125	86	126	85
279	5	50201514	2	2	6	10	1985	27	5	2	6	2	2					0	0	5	2	2	0			1	7	3	0	1	7	1	0	2	0			2	0			2	0	156	45	120	86	117	84
280	5	50201515	2	2	19	11	1982	30	4	2	6	2	2					2	1	3	1	1	2	3	0	1	7	5	0	1	7	2	0	2	0			2	0			3	0	151	68	133	92	127	81
281	5	50201516	2	2	11	4	1973	40	1	2	6	2	2					2	1	2	1	2	0			1	7	4	0	1	7	1	0	2	0			2	0			3	0	153	51	109	68	105	64
282	1	10100101	1	1				45	4	2	3	2	2					1	2	7	2	1	1	1	30	1	7	2	45	1	7	1	0	2	0			2	0			5	45	169	60	125	86	126	91
283	1	10100102	1	1				15	4	1	5	2	2					3	2	7	2	1	2	1	0	1	7	2	0	1	7	4	0	1	6	0	45	2	0			4	0	163	40	138	90	127	87
284	1	10100103	1	2				22	5	1	5	2	2					0	0	7	1	2	0			1	7	2	0	1	7	0	15	2	0			2	0			4	30	155	50	142	75	119	75
285	1	10100104	1	1				22	4	1	5	2	2					0	0	7	1	1	3	2	3	1	7	1	0	1	7	0	30	2	0			2	0			4	0	160	50	154	95	143	87
286	1	10100105	1	2				31	1	2	6	2	1	30	1	1	0	0	0	7	2	1	7	8	0	1	7	2	30	1	7	1	0	2	0			2	0			0	30	152	50	122	76	124	75
287	1	10100106	1	2				48	1	2	6	2	2					1	2	7	2	2	0			1	7	2	0	1	7	0	30	2	0			2	0			1	0	144	46	151	92	148	89
288	1	10100107	1	2				36	4	2	6	2	2					0	0	7	1	1	3	3	0	1	7	2	30	1	7	0	20	2	0			2	0			5	0	160	84	159	54	142	81
289	1	10100108	1	1				67	3	2	3	2	2					0	0	7	1	1	5	3	0	1	7	2	0	1	7	0	30	2	0			2	0			5	0	152	66	153	93	164	93
290	1	10100109	1	2				24	4	2	6	2	2					3	2	7	2	2	0			1	7	3	0	1	7	1	30	2	0			2	0			1	30	146	49	144	94	140	93
291	1	10100110	1	1				50	4	2	3	2	2					2	1	7	3	1	7	2	30	1	7	1	30	1	7	1	30	2	0			2	0			1	30	169	77	153	103	151	98
292	1	10100111	1	2				25	3	2	3	2	2					3	2	7	3	1	2	4	0	1	7	4	30	1	7	1	30	2	0			2	0			1	0	146	48	120	81	120	80
293	1	10100112	1	1				40	4	2	2	2	2					2	1	7	2	1	6	6	0	1	7	1	15	1	7	0	30	2	0			2	0			1	0	149	51	137	89	135	87
294	1	10100113	1	2				62	4	2	6	2	2					2	1	4	2	2	0			1	7	1	0	1	7	1	30	2	0			2	0			3	0	147	70	170	107	174	107
295	1	10100114	1	2				46	1	2	6	2	2					0	0	7	2	2	0			1	7	1	30	1	5	1	0	2	0			2	0			1	30	155	58	127	81	129	87
296	1	10100115	1	2				46	4	2	6	2	2					1	1	7	2	2	0			1	7	2	30	1	7	0	30	2	0			2	0			2	0	139	55	138	81	124	78
297	5	50201517	2	1	26	3	1954	58	3	2	3	2	2					0	0	7	2	1	3	3	0	1	7	2	0	1	7	1	0	2	0			2	0			3	0	167	77	136	86	138	86
298	5	50201518	2	2	27	10	1967	45	5	2	1	2	2					4	2	4	2	2	0			1	7	5	0	1	7	1	0	2	0			2	0			1	0	158	78	131	83	135	91
299	5	50201519	2	2				45	1	2	6	1	1	30	6	10	30	2	1	7	2	2	0			1	7	5	0	1	7	1	0	2	0			2	0			3	0	148	39	131	90	128	90
300	5	50201520	2	2	17	12	1981	31	2	2	6	2	1	4	3	3	0	2	1	4	2	2	0			1	7	4	0	1	7	1	0	2	0			2	0			5	0	144	52	133	86	127	82
301	6	60101601	1	1				52	1	2	3	2	2					3	1	5	2	1	7	5	30	1	4	2	30	2	0			2	0			2	0			0	30	155	50	116	73	111	79
302	6	60101602	1	1				18	5	1	5	2	2					3	1	5	2	2	0			1	2	1	30	2	0			2	0			2	0			2	0	164	55	120	66	116	72
303	6	60101603	1	2				17	5	1	5	2	2					3	2	6	2	2	0			1	7	2	30	2	0			2	0			2	0			2	30	149	50	118	76	119	61
304	6	60101604	1	2				60	1	2	6	2	2					4	1	6	2	2	0			1	7	3	59	2	0			2	0			2	0			2	30	146	55	152	76	142	68
305	6	60101605	1	2				42	1	2	6	2	2					2	1	7	1	1	4	3	0	1	7	3	30	1	7	1	0	2	0			2	0			2	30	145	59	105	64	104	64
306	6	60101606	1	2				50	1	2	6	2	2					6	1	7	1	1	2	4	0	1	7	3	30	1	7	1	0	2	0			2	0			4	0	151	85	148	87	150	87
307	6	60101607	1	2				20	4	2	5	2	2					6	1	7	1	1	2	4	0	1	7	3	30	1	7	2	0	2	0			2	0			2	0	151	70	148	87	150	87
308	6	60101608	1	2				16	4	1	5	2	2					4	1	7	1	1	2	3	0	1	7	3	30	1	7	2	0	2	0			2	0			3	30	146	39	106	73	111	73
309	6	60101609	1	2				35	1	2	3	2	2					4	2	7	2	2	0			1	7	6	0	1	7	2	0	2	0			2	0			1	30	150	52	130	89	136	83
310	6	60101610	1	2				35	2	2	3	2	2					4	2	7	2	1	3	2	0	1	7	6	0	1	7	2	0	2	0			2	0			0	30	147	49	111	81	113	71
311	6	60101611	1	1				20	5	1	5	2	2					3	2	7	3	2	0			1	7	3	0	1	7	2	0	2	0			2	0			3	0	163	54	135	76	129	89
312	6	60101612	1	2				34	2	2	3	2	2					4	2	7	3	1	3	2	0	1	7	5	0	1	7	3	0	2	0			2	0			2	0	147	44	118	78	111	78
313	6	60101613	1	1				44	2	2	3	2	2					6	1	4	2	1	7	2	45	1	7	3	50	1	7	2	0	2	0			2	0			2	25	149	50	118	70	112	76
314	6	60101614	1	1				50	2	2	3	2	2					3	2	6	2	1	3	3	40	1	7	2	36	1	7	1	43	2	0			2	0			1	55	170	51	116	72	116	70
315	6	60101615	1	2				39	3	2	6	2	2					4	2	6	2	1	7	1	38	1	7	3	49	1	7	1	15	2	0			2	0			2	15	146	55	117	71	118	81
316	6	60101616	1	2				57	1	2	6	2	2					5	2	7	1	1	2	2	30	1	7	3	15	1	7	1	20	2	0			2	0			4	0	152	49	124	94	126	90
317	6	60101617	1	1				34	4	2	3	2	1	20	4	6	5	3	2	7	4	1	7	4	4	1	7	3	0	1	7	2	0	2	0			2	0			1	45	152	50	118	74	113	77
318	6	60101618	1	2				61	1	2	6	1	2					2	1	4	2	1	7	3	0	1	7	4	45	1	7	2	0	2	0			2	0			1	45	137	36	120	72	112	74
319	6	60101619	1	1				47	3	2	3	1	1	25	5	7	5	3	2	5	3	1	7	5	3	1	7	3	0	1	7	2	30	2	0			2	0			2	0	162	62	131	83	123	80
320	6	60101620	1	2				40	1	2	6	2	2					4	2	5	2	1	5	2	0	1	7	3	16	1	7	1	0	2	0			2	0			2	30	151	49	104	71	106	76
321	6	60101701	1	2				43	1	2	6	1	2					7	4	7	2	1	7	2	0	1	7	2	0	1	7	3	0	2	0			2	0			0	30	150	53	127	86	121	82
322	6	60101702	1	2				60	1	2	6	2	2					7	3	7	3	2	0			1	7	0	30	1	7	0	15	2	0			2	0			6	0	147	41	190	99	181	99
323	6	60101703	1	2				35	1	2	6	2	2					7	2	7	2	1	7	2	0	1	7	3	0	1	7	4	0	2	0			2	0			1	0	152	49	129	87	127	87
324	6	60101704	1	2				62	1	2	6	2	2					7	3	7	4	2	0			1	7	0	30	1	7	0	30	2	0			2	0			7	0	147	34	124	69	117	68
325	6	60101705	1	2				40	1	2	6	2	2					2	1	3	2	1	7	1	0	1	7	4	0	1	5	0	40	2	0			2	0			0	30	149	58	115	76	115	78
326	6	60101706	1	1				64	1	2	9	1	2					0	0	3	1	2	0			1	7	0	30	1	5	0	45	2	0			2	0			3	30	156	57	135	84	134	72
327	6	60101707	1	2				60	1	5	6	2	2					0	0	2	1	1	5	2	0	1	7	2	0	1	5	1	0	2	0			2	0			1	30	145	49	175	93	186	91
328	6	60101708	1	2				60	1	5	6	2	2					2	1	3	1	2	0			1	7	2	30	1	3	1	30	2	0			2	0			2	45	145	32	140	92	139	89
329	6	60101709	1	2				59	1	2	6	1	2					4	1	3	1	1	4	4	3	1	7	4	0	1	7	2	30	2	0			2	0			2	0	144	38	104	73	103	70
330	6	60101710	1	2				28	2	2	6	2	2					3	1	3	2	2	0			1	3	1	30	1	7	2	30	2	0			2	0			2	0	156	67	133	85	131	79
331	6	60101711	1	2				52	1	2	8	1	2					3	2	5	1	1	3	1	3	1	7	4	0	1	7	3	0	2	0			2	0			1	0	150	53	113	72	108	68
332	6	60101712	1	2				30	2	2	6	1	2					2	2	3	1	2	0			1	5	4	0	1	7	2	0	2	0			2	0			1	0	161	59	143	89	135	88
333	6	60101713	1	2				50	1	2	6	2	2					5	2	3	1	1	4	4	0	1	5	1	0	1	3	0	30	2	0			2	0			4	0	149	55	124	69	116	72
334	6	60101714	1	2				60	1	2	6	1	1	12	2	2	0	6	2	4	1	1	7	4	0	2	0			1	3	2	0	2	0			2	0			3	0	150	35	118	68	116	70
335	6	60101715	1	2				66	1	2	6	2	2					7	2	6	1	1	7	5	0	1	7	2	0	1	6	0	30	2	0			2	0			0	30	142	39	128	77	133	69
336	6	60101716	1	1				60	1	2	3	2	1	30	3	3	30	6	3	5	1	1	7	6	0	2	0			1	7	2	30	2	0			2	0			1	0	165	70	162	93	139	97
337	6	60101717	1	2				55	1	2	6	2	2					0	0	2	2	2	0			1	7	2	0	1	7	0	30	2	0			2	0			3	0	142	37	102	59	102	59
338	6	60101718	1	2				60	1	2	6	2	2					0	0	1	2	2	0			1	7	2	0	1	7	1	0	2	0			2	0			3	0	148	60	138	86	122	83
339	6	60101719	1	1				61	1	2	6	1	2					2	2	2	2	1	7	4	0	2	0			1	7	1	0	2	0			2	0			1	30	160	70	149	94	151	93
340	6	60101720	1	2				26	1	2	6	2	2					2	2	2	2	1	7	2	0	1	7	2	0	1	7	1	0	2	0			2	0			2	0	151	35	144	80	132	82
341	6	60101801	1	1				41	3	2	6	1	1	30	6	6	30	0	0	5	2	1	7	4	30	1	7	1	30	1	7	1	30	2	0			2	0			1	0	152	61	160	90	154	89
342	6	60101802	1	2				40	2	2	6	2	2					0	0	5	2	2	0			1	7	2	30	1	7	1	30	2	0			2	0			1	0	145	49	130	90	133	89
343	6	60101803	1	1				38	4	3	3	1	2					2	2	7	2	1	7	4	0	1	7	2	0	1	7	1	30	2	0			2	0			1	0	159	66	135	94	133	90
344	6	60101804	1	2				45	1	2	6	2	2					2	2	7	2	2	0			1	7	2	30	1	7	1	30	2	0			2	0			1	0	148	56	110	70	115	66
345	6	60101805	1	2				45	1	2	6	1	1	12	3	4	2	1	2	2	2	1	3	1	30	1	5	3	15	1	3	1	30	2	0			2	0			2	30	150	50	110	82	111	82
346	6	60101806	1	2				50	1	2	6	2	2					2	2	2	2	1	2	2	30	1	5	3	0	1	2	1	40	2	0			2	0			2	30	148	48	112	78	110	76
347	6	60101807	1	2				40	2	2	6	2	1	5	4	5	5	1	1	2	2	1	2	3	30	1	5	3	0	1	3	1	30	2	0			2	0			1	30	148	47	107	74	110	75
348	6	60101808	1	2				44	2	5	6	1	1	5	3	4	2	1	2	1	1	1	2	3	0	1	4	2	30	1	3	1	30	2	0			2	0			2	30	152	55	116	82	116	80
349	6	60101809	1	1				20	5	2	3	1	1	10	3	3	0	3	2	5	2	1	4	3	0	1	7	1	30	1	3	2	0	2	0			2	0			4	0	166	65	133	76	135	80
350	6	60101810	1	1				44	5	2	3	1	2					4	2	5	2	1	4	4	0	1	7	2	0	1	2	2	0	2	0			2	0			3	0	164	63	146	90	140	90
351	6	60101811	1	2				50	3	2	6	1	2					0	0	6	2	2	0			2	0			1	7	2	30	2	0			2	0			5	0	149	55	102	62	105	65
352	6	60101812	1	2				47	3	2	6	2	2					3	2	4	2	1	3	3	30	1	7	3	0	1	7	2	0	2	0			2	0			4	0	151	58	101	73	105	75
353	6	60101813	1	2				41	1	2	3	1	1	5	3	3	0	7	3	2	2	1	3	3	0	1	7	5	0	1	7	2	0	2	0			2	0			1	0	147	46	117	73	122	75
354	6	60101814	1	2				35	2	2	3	2	2					5	2	1	2	1	7	3	0	1	3	3	0	1	7	1	0	2	0			2	0			1	0	150	43	116	80	110	72
355	6	60101815	1	2				25	4	2	3	2	2					7	2	2	2	2	0			1	7	5	0	1	7	2	0	2	0			2	0			2	0	152	60	120	82	116	76
356	6	60101816	1	2				63	1	2	9	2	2					7	3	0		2	0			1	7	2	0	1	7	1	0	2	0			2	0			5	0	143	37	146	90	142	88
357	6	60101817	1	2	6	5	1985	28	3	2	6	2	1	5	4	6	2	0	0	0		1	7	3	0	1	7	7	0	1	7	2	0	2	0			2	0			2	0	148	47	114	86	110	85
358	6	60101818	1	1	10	8	1982	31	4	2	3	1	1	10	5	7	5	0	0	0		1	7	2	0	1	7	5	0	1	7	2	0	2	0			2	0			3	0	165	68	127	85	125	85
359	6	60101819	1	2				32	1	2	3	2	1	5	3	5	1	0	0	0		1	5	3	0	1	7	7	0	1	7	3	0	2	0			2	0			2	0	150	49	120	80	110	75
360	6	60101820	1	1	6	3	1987	27	5	1	5	2	2					0	0	0		2	0			1	7	4	0	1	7	3	0	2	0			2	0			2	0	158	60	115	85	112	82
361	7	70101901	1	1	1	5	1960	53	4	2	7	2	1	25	6	15	13	3	2	5	2	2	0			1	5	3	30	1	7	2	0	2	0			2	0			3	0	178	66	123	79	121	82
362	7	70101902	1	2	16	2	1998	15	1	2	8	2	2					2	1	6	2	2	0			1	5	2	30	1	6	1	0	2	0			2	0			4	30	153	70	115	61	111	79
363	7	70101903	1	2				65	1	2	8	1	2					1	1	3	2	2	0			1	7	4	30	1	7	2	30	2	0			2	0			2	30	147	47	125	81	123	81
364	7	70101904	1	1				29	4	2	3	2	2					3	1	4	2	2	0			1	7	5	0	1	7	3	30	2	0			2	0			1	30	177	91	155	97	148	93
365	7	70101905	1	2	27	4	1968	45	3	2	6	2	1	15	7	12	4	3	1	4	1	2	0			1	7	4	0	1	7	3	30	2	0			2	0			1	30	154	52	106	76	112	69
366	7	70101906	1	1	18	9	1945	67	4	2	7	2	2					4	2	6	2	2	0			1	7	3	30	1	7	2	0	2	0			2	0			3	0	157	69	146	103	153	102
367	7	70101907	1	1	6	6	1965	48	5	2	1	2	1	5	19	25	2	3	1	4	2	2	0			1	7	6	30	1	7	3	30	2	0			2	0			1	30	170	79	192	120	187	121
368	7	70101908	1	1	3	11	1961	51	2	2	3	1	2					3	2	5	1	2	0			1	5	2	30	1	7	3	30	2	0			2	0			2	30	153	51	138	79	127	84
369	7	70101909	1	2				42	1	2	6	2	2					3	2	4	2	2	0			1	6	3	30	1	6	2	30	2	0			2	0			2	0	156	78	126	89	127	87
370	7	70101910	1	2				60	1	1	6	2	2					2	1	4	1	2	0			1	7	3	30	1	7	2	0	2	0			2	0			3	30	145	44	99	41	106	79
371	7	70101911	1	2				61	1	2	6	2	2					3	2	5	3	2	0			1	7	1	0	1	4	0	30	2	0			2	0			3	30	148	48	125	85	120	74
372	7	70101912	1	2	23	7	1977	36	1	2	6	2	2					4	1	5	2	2	0			1	7	2	45	1	4	1	0	2	0			2	0			2	30	152	83	114	84	115	83
373	7	70101913	1	2				28	4	2	3	2	2					5	1	5	2	2	0			1	7	2	15	1	7	0	30	2	0			2	0			2	0	147	61	124	85	113	83
374	7	70101914	1																				0				0				0				0				0
375	7	70101915	1	2				54	1	2	6	1	2					4	2	7	2	2	0			1	7	2	0	1	2	0	15	2	0			2	0			4	0	158	60	130	83	132	87
376	7	70101916	1	2	10	6	1980	33	4	2	6	2	2					5	1	7	2	2	0			1	7	2	15	1	5	0	45	2	0			2	0			2	0	151	65	134	89	131	93
377	7	70101917	1	2	30	11	1975	37	1	2	6	2	2					6	1	4	2	1	4	2	0	1	7	1	30	1	4	0	45	2	0			2	0			0	30	147	54	128	85	124	95
378	7	70101918	1	2	10	1	1955	58	2	2	6	2	2					7	3	7	3	2	0			1	4	1	30	1	7	0	30	2	0			2	0			1	0	156	77	114	73	112	74
379	7	70101919	1	1	20	5	1987	26	4	2	3	1	2					4	1	6	2	2	0			2	0			2	0			2	0			2	0			1	30	166	53	124	74	121	70
380	7	70101920	1																				0				0				0				0				0
381	7	70102201	1	1				55	6	2	2	1	2					2	2	6	2	2	0			1	7	1	30	1	7	0	45	2	0			2	0			1	30	165	68	143	86	158	88
382	7	70102202	1	2				38	5	2	6	2	2					3	2	7	3	2	0			1	7	1	30	1	7	1	0	2	0			2	0			1	30
383	7	70102203	1	2				68	1	2	6	2	2					2	2	7	2	2	0			1	7	2	0	1	7	1	0	2	0			2	0			1	30	149	42	120	78	116	93
384	7	70102204	1	1				42	4	2	3	1	2					2	2	7	3	1	3	2	4	1	7	3	30	1	7	1	45	2	0			2	0			1	0	162	81	139	87	133	84
385	7	70102205	1	2				56	1	5	6	2	2					3	2	7	2	2	0			1	7	2	0	1	7	0	50	2	0			2	0			2	0	157	67	156	107	156	103
386	7	70102206	1	2				67	1	2	6	2	2					0	0	7	2	2	0			1	4	1	30	1	7	0	30	2	0			2	0			1	30	152	84	174	125	180	128
387	7	70102207	1	2				68	1	2	6	2	2					0	0	5	2	2	0			1	7	2	0	1	7	1	0	2	0			2	0			1	0	156	49	180	97	163	90
388	7	70102208	1	2				56	1	2	6	2	2					3	2	7	2	2	0			1	7	2	20	1	7	1	30	2	0			2	0			1	0	151	59	164	89	156	82
389	7	70102209	1																				0				0				0				0				0
390	7	70102210	1	2				68	1	5	6	2	2					2	2	7	2	2	0			1	7	2	0	1	7	1	0	2	0			2	0			1	30	154	64	169	101	169	102
391	7	70102211	1	2				60	1	2	6	2	2					3	1	7	2	1	4	2	2	1	7	3	23	1	7	1	30	2	0			2	0			1	0	153	50	143	73	133	71
392	7	70102212	1																				0				0				0				0				0
393	7	70102213	1	2	6	8	1978	33	2	2	3	2	2					1	2	5	4	77	7	4	0	77	7	9	0	77	5	1	0	77	0			77	0			2	0	149	66	125	81	123	80
394	7	70102214	1	1	6	6	1973	40	4	2	3	2	2					3	3	7	3	1	7	3	0	1	7	7	0	1	7	1	0	2	0			2	0			2	0	165	70	150	77	148	78
395	7	70102215	1	2				32	1	2	3	2	2					2	3	5	3	2	0			1	7	3	0	1	5	1	30	2	0			2	0			4	0	148	63	132	75	135	76
396	7	70102216	1	2	16	5	1979	33	1	2	6	2	2					3	2	5	4	1	3	4	0	1	7	6	0	1	7	1	0	2	0			2	0			3	0	148	55	165	101	155	98
397	7	70102217	1	2				65	1	2	6	2	2					0	0	4	3	2	0			1	7	3	0	1	5	3	0	2	0			2	0			3	0	148	48	95	67	97	66
398	7	70102218	1	2				41	1	2	3	2	2					1	2	5	5	2	0			1	7	6	30	1	7	1	0	2	0			2	0			2	0	147	59	125	80	130	80
399	7	70102219	1	2				41	1	2	6	2	2					1	2	5	4	1	3	4	0	1	7	10	0	1	7	1	0	2	0			2	0			3	0	149	59	125	80	123	78
400	7	70102220	1	2	7	5	1968	44	1	2	6	2	2					0	0	4	2	2	0			1	5	8	0	1	7	1	0	2	0			2	0			2	0	146	54	110	85	108	83
401	7	70102301	1	1				42	3	2	2	1	2					1	2	5	2	1	2	0	30	1	2	1	0	1	7	2	30	2	0			2	0			0	20	161	50	121	70	118	71
402	7	70102302	1	2	6	8	1971	42	4	2	2	2	2					2	2	4	1	2	0			1	7	0	30	1	7	0	30	2	0			2	0			0	10	156	70	136	86	121	84
403	7	70102303	1	2				41	5	2	6	2	2					5	4	2	1	2	0			1	2	0	30	1	7	0	10	2	0			2	0			3	30	144	64	110	77	111	75
404	7	70102304	1	2				69	1	5	6	2	2					2	1	4	2	2	0			1	7	0	30	1	7	0	30	2	0			2	0			2	0	143	54	114	75	123	82
405	7	70102305	1	1	18	6	1972	41	4	2	8	2	2					0	0	2	2	2	0			2	0			1	7	0	30	2	0			1	7	1	30	2	0	167	89	134	96	133	97
406	7	70102306	1	2	15	8	1975	37	4	2	6	1	2					0	0	3	1	2	0			1	7	3	0	1	7	0	30	2	0			2	0			5	0	150	76	150	100	150	98
407	7	70102307	1	2	6	9	1969	43	1	2	3	2	2					1	1	7	2	2	0			1	7	5	0	1	3	0	30	2	0			2	0			1	0	150	62	156	97	161	98
408	7	70102308	1	2				45	1	5	6	1	2					0	0	2	1	2	0			1	7	3	0	1	7	1	0	2	0			2	0			3	0	144	50	181	98	173	101
409	7	70102309	1	2	25	8	1980	32	4	2	6	2	2					2	1	1	1	2	0			1	7	4	0	1	4	0	20	2	0			2	0			1	30	169	75	124	76	121	71
410	7	70102310	1	2	14	12	1972	40	1	2	6	2	2					7	2	7	2	2	0			1	7	2	0	1	7	1	0	2	0			2	0			2	0	149	62	126	84	119	83
411	7	70102311	1	2				43	1	2	6	2	2					1	1	2	1	2	0			1	7	2	0	1	7	1	30	2	0			2	0			3	0	155	61	177	112	162	103
412	7	70102312	1	2				62	1	2	6	1	2					2	1	1	1	2	0			1	7	2	0	1	7	1	30	2	0			2	0			1	0	142	44	116	83	114	79
413	7	70102313	1	1				52	4	2	3	2	2					3	1	2	3	2	0			2	0			1	7	4	0	2	0			2	0			4	0	152	55	206	123	205	115
414	7	70102314	1	2				50	4	2	6	2	2					1	1	3	1	2	0			1	7	3	0	1	7	2	0	2	0			2	0			2	0	143	57	147	84	147	83
415	7	70102315	1	2				50	1	2	6	1	2					4	2	6	2	2	0			1	7	3	0	1	7	1	0	2	0			2	0			4	0	147	57	136	90	151	87
416	7	70102316	1	1	2	5	1969	44	4	2	2	2	2					1	1	7	1	2	0			1	7	2	0	1	7	1	0	2	0			2	0			4	0	169	75	139	94	140	96
417	7	70102317	1	2				30	1	1	6	2	2					1	1	2	1	2	0			1	7	2	0	1	7	1	0	2	0			2	0			4	0	146	56	146	97	138	93
418	7	70102318	1	2				42	3	2	6	2	2					7	1	5	2	2	0			1	7	0	30	1	7	0	30	2	0			2	0			1	0	161	83	122	81	114	79
419	7	70102319	1	1				50	3	2	3	2	2					5	4	5	2	2	0			2	0			1	7	2	0	2	0			2	0			2	30	162	64	132	85	131	84
420	7	70102320	1	1				30	7	2	5	1	2					4	2	3	2	2	0			2	0			1	7	0	30	2	0			2	0			1	0	162	64	132	94	123	83
421	7	70102401	1	2				31	3	2	6	2	2					0	0	1	1	1	2	4	0	1	7	3	0	1	7	0	30	2	0			2	0			5	0	154	61	106	70	104	72
422	7	70102402	1	2				58	1	2	6	1	2					0	0	6	2	1	4	3	30	1	7	3	0	1	7	2	0	2	0			2	0			2	0	158	52	124	77	119	83
423	7	70102403	1	2				26	4	2	6	2	2					0	0	0		2	0			1	5	3	0	1	7	0	30	2	0			2	0			3	0	146	52	133	73	130	81
424	7	70102404	1	1				40	6	2	3	2	2					1	1	4	2	2	0			1	5	0	30	1	7	1	30	2	0			2	0			3	0	149	51	120	78	116	93
425	7	70102405	1	2				50	1	2	6	1	2					0	0	0		2	0			2	0			1	7	3	30	2	0			2	0			2	0	152	51	130	82	135	84
426	7	70102406	1	1				34	3	2	6	2	2					0	0	2	1	2	0			1	5	2	0	1	7	1	30	2	0			2	0			3	0	170	53	120	83	123	81
427	7	70102407	1	2				32	3	2	6	2	2					0	0	5	1	2	0			1	7	4	0	1	3	4	0	2	0			2	0			2	0	155	64	100	64	98	71
428	7	70102408	1	1				45	4	2	6	2	2					0	0	1	1	2	0			2	0			1	7	4	0	2	0			2	0			1	0	176	65	140	88	133	87
429	7	70102409	1																				0				0				0				0				0
430	7	70102410	1	2				48	2	2	6	1	2					4	2	5	2	2	0			1	7	4	0	1	7	2	0	2	0			2	0			2	0	144	52	126	86	115	85
431	7	70102411	1	2				29	3	2	3	2	2					4	1	6	2	2	0			1	7	2	0	1	3	1	30	2	0			2	0			5	0	149	52	121	76	125	80
432	7	70102412	1	2				40	2	2	6	1	2					2	1	5	2	1	3	3	0	1	7	4	0	1	7	0	30	2	0			2	0			3	0	152	49	124	82	127	81
433	7	70102413	1	2				25	6	2	6	2	2					3	2	5	2	1	7	0	30	1	7	5	30	1	7	1	30	2	0			2	0			3	0	154	54	133	81	125	80
434	7	70102414	1	1				33	4	2	3	2	1	4	3	6	1	3	1	4	2	1	3	2	15	1	7	4	0	1	7	1	45	2	0			2	0			2	30	163	62	138	95	132	95
435	7	70102415	1	2				59	1	5	6	2	2					3	1	5	2	2	0			1	7	1	30	1	7	1	15	2	0			2	0			5	0	146	59	123	84	127	83
436	7	70102416	1	2				40	1	2	6	2	2					1	2	7	2	1	2	3	30	1	7	4	0	1	7	2	15	2	0			2	0			2	0	148	57	122	77	116	77
437	7	70102417	1	2				65	1	2	6	1	2					2	1	5	2	2	0			1	7	1	0	1	3	0	30	2	0			2	0			6	0	150	53	148	78	123	74
438	7	70102418	1	2				45	1	2	6	1	2					4	1	5	2	2	0			1	7	3	0	1	7	1	0	2	0			2	0			3	0	153	44	121	87	121	81
439	7	70102419	1	2				37	3	2	6	2	2					3	2	5	2	2	0			1	7	4	0	1	3	0	30	2	0			2	0			5	0	155	68	123	91	136	84
440	7	70102420	1	2				30	3	2	3	2	2					3	1	7	2	1	3	4	0	1	7	3	0	1	7	1	0	2	0			2	0			2	0	144	48	130	88	120	82
441	7	70202001	2	1				48	7	2	3	1	2					3	2	7	3	2	0			1	7	5	30	1	7	0	45	2	0			2	0			1	30	156	52	161	100	154	90
442	7	70202002	2	2				23	4	2	3	2	2					2	2	4	3	2	0			1	7	4	45	1	7	0	30	2	0			2	0			2	30	155	65	112	84	106	79
443	7	70202003	2	1				59	7	2	7	2	2					0	0	7	2	2	0			1	7	2	30	1	7	2	50	2	0			2	0			3	30	165	80	136	78	138	77
444	7	70202004	2	1				58	7	2	7	2	1	5	1	2	0	7	2	7	3	2	0			1	7	1	30	1	7	1	30	2	0			2	0			2	30	163	53	143	90	146	86
445	7	70202005	2	2				68	4	5	6	2	2					4	2	7	3	2	0			1	7	4	30	1	7	0	45	2	0			2	0			2	45	140	46	133	77	127	78
446	7	70202006	2	1	11	12	1987	25	6	2	2	2	2					1	2	7	2	2	0			1	7	4	30	1	7	0	30	2	0			2	0			2	0	168	57	113	69	108	65
447	7	70202007	2	2				69	7	2	7	2	1	10	1	1	0	7	3	7	3	2	0			1	7	4	30	1	7	2	30	2	0			2	0			1	30	145	50	200	106	193	97
448	7	70202008	2	1				69	4	2	3	1	1	5	2	2	0	7	2	7	3	2	0			1	7	2	30	1	7	1	30	2	0			2	0			2	45	158	52	155	89	162	82
449	7	70202009	2	2				45	7	2	3	2	2					7	2	7	3	2	0			1	7	4	30	1	7	1	30	2	0			2	0			0	45	154	62	121	79	111	78
450	7	70202010	2	2				47	7	2	6	2	2					3	1	7	2	2	0			1	7	3	30	1	7	2	0	2	0			2	0			2	0	165	80	142	97	135	95
451	7	70202011	2	2				40	2	2	3	2	2					2	2	3	2	2	0			2	0			1	7	1	0	2	0			2	0			4	0	147	50	140	86	135	82
452	7	70202012	2	1				61	1	2	7	2	2					4	1	5	3	2	0			2	0			1	7	1	0	2	0			2	0			3	0	165	75	160	100	153	89
453	7	70202013	2	2				35	1	2	2	2	2					2	2	4	3	2	0			1	7	10	0	2	0			2	0			2	0			1	0	146	46	132	89	135	83
454	7	70202014	2	1				58	1	2	3	2	1	1	4	4	0	3	2	5	3	2	0			2	0			1	3	1	0	2	0			2	0			2	0	160	58	132	81	130	78
455	7	70202015	2	1				59	3	2	3	2	1	3	5	8	2	4	2	6	3	2	0			2	0			1	7	1	0	2	0			1	7	3	0	4	0	168	58	174	108	167	101
456	7	70202016	2	2				65	1	2	6	2	2					3	1	7	2	2	0			1	7	2	0	1	7	0	30	2	0			2	0			1	30	144	52	144	90	142	87
457	7	70202017	2	2				62	1	2	6	2	2					5	2	7	2	2	0			1	7	1	30	1	7	0	30	2	0			2	0			1	0	151	54	126	75	124	77
458	7	70202018	2	1				24	6	1	2	2	2					2	2	5	3	2	0			1	6	5	0	1	7	0	30	2	0			2	0			1	15	154	55	135	94	132	92
459	7	70202019	2	2				52	4	2	6	2	2					3	2	6	2	2	0			1	7	2	0	1	5	0	30	2	0			2	0			1	30	146	64	125	82	124	82
460	7	70202020	2	2				53	5	2	7	2	2					4	2	7	2	2	0			1	7	2	30	1	7	0	45	2	0			2	0			1	30	151	66	133	94	130	92
461	7	70202101	2	1				39	6	2	3	2	1	2	1	1	0	0	0	5	2	2	0			2	0			1	3	0	30	2	0			2	0			1	0	165	76	143	85	142	84
462	7	70202102	2	1				54	5	2	1	2	1	2	1	1	0	0	0	5	2	2	0			1	5	1	30	1	7	0	45	2	0			2	0			2	0	164	67	120	81	131	87
463	7	70202103	2	2				43	5	2	2	2	2					3	2	7	2	2	0			2	0			1	7	1	0	2	0			2	0			2	0	150	68	198	96	189	99
464	7	70202104	2	1				50	4	2	1	2	1	1	2	2	0	2	2	7	1	2	0			2	0			2	0			2	0			2	0			3	0	158	61	165	106	155	103
465	7	70202105	2	1				28	5	2	2	2	2					0	0	5	1	2	0			2	0			1	7	0	30	2	0			2	0			1	30	156	76	124	85	125	77
466	7	70202106	2	1				55	6	2	3	1	1	30	2	3	0	7	2	5	2	2	0			2	0			1	7	0	30	2	0			2	0			1	30	153	70	157	93	150	92
467	7	70202107	2	2				39	6	2	1	2	2					3	1	7	2	2	0			1	7	2	30	1	5	0	30	2	0			1	7	0	30	1	30	158	58	146	90	128	90
468	7	70202108	2	2				39	3	2	6	2	1	1	1	1	0	3	1	7	1	2	0			1	7	3	0	2	0			2	0			2	0			3	0	150	77	134	81	124	66
469	7	70202109	2	2				30	6	2	3	2	2					4	2	7	2	2	0			1	7	2	0	1	5	0	30	2	0			2	0			5	0	160	60	128	100	105	76
470	7	70202110	2	2				39	3	2	3	2	2					4	2	3	2	2	0			1	7	2	0	1	7	0	30	2	0			2	0			5	0	141	47	150	104	150	103
471	7	70202111	2	2				39	3	2	3	2	2					4	1	5	1	2	0			1	7	2	0	1	7	0	30	2	0			2	0			4	0	142	47	148	88	140	86
472	7	70202112	2	2				26	4	2	3	2	2					4	1	5	2	2	0			1	7	2	0	1	7	1	30	2	0			2	0			4	0	143	45	145	111	145	103
473	7	70202113	2	2				51	3	2	6	1	2					0	0	3	1	2	0			1	7	4	30	1	4	0	15	2	0			2	0			2	30	156	66	123	86	132	92
474	7	70202114	2	2				22	3	2	6	2	2					0	0	3	1	2	0			1	7	3	0	1	3	0	15	2	0			2	0			4	30	162	62	132	89	125	82
475	7	70202115	2	2				40	6	2	3	2	2					4	1	5	2	2	0			1	7	3	0	1	7	0	30	2	0			2	0			5	0	154	47	109	78	107	78
476	7	70202116	2	2				33	4	2	3	2	2					4	1	5	2	2	0			1	7	2	30	1	7	1	0	2	0			2	0			5	0	160	52	113	84	120	88
477	7	70202117	2	2				30	4	2	6	2	2					3	1	7	2	1	2	0	30	1	7	3	30	1	7	1	15	2	0			2	0			4	45	153	67	136	93	135	90
478	7	70202118	2	2				67	1	2	6	2	1	1	1	1	0	4	2	5	2	2	0			2	0			1	7	1	30	2	0			2	0			5	0	146	68	150	82	146	89
479	7	70202119	2	2				60	1	2	6	1	2					3	1	7	2	2	0			1	7	3	0	1	7	1	0	2	0			2	0			6	0	146	54	137	86	142	86
480	7	70202120	2	1				42	4	2	3	2	2					3	1	7	2	2	0			1	7	2	0	1	7	0	45	2	0			2	0			4	0	165	74	154	95	149	95
481	8	80202501	2	2				52	2	2	6	2	2					2	2	4	2	2	0			1	5	0	30	1	7	0	20	2	0			2	0			5	0	147	54	144	97	144	97
482	8	80202502	2	1	5	6	1976	37	4	2	3	2	2					2	2	3	2	2	0			2	0			1	7	0	20	2	0			2	0			0	30	157	61	134	91	130	90
483	8	80202503	2	2				35	2	2	6	2	2					1	2	4	2	2	0			1	5	0	30	1	7	0	20	2	0			2	0			0	30	154	71	139	102	147	96
484	8	80202504	2	2				65	1	5	6	2	2					2	1	7	2	2	0			1	5	0	30	1	7	1	0	2	0			2	0			1	0	144	56	169	89	167	68
485	8	80202505	2	2				69	1	2	6	2	2					3	1	6	2	2	0			2	0			1	7	1	0	2	0			2	0			3	0	150	65	170	92	168	90
486	8	80202506	2	2				69	1	2	6	2	2					2	2	5	2	2	0			1	3	1	30	1	3	1	30	2	0			2	0			2	0	146	41	200	81	196	82
487	8	80202507	2	1	16	2	1960	53	3	2	3	2	1	6	5	6	5	3	2	6	2	2	0			1	6	2	30	1	6	1	30	2	0			2	0			2	0	160	44	123	89	119	91
488	8	80202508	2	1	25	1	1947	66	2	2	3	1	2					3	1	5	2	2	0			1	3	2	0	1	6	0	45	2	0			2	0			1	30	158	47	169	96	161	88
489	8	80202509	2	2				55	1	2	6	2	2					2	1	3	1	2	0			1	7	2	0	1	7	0	30	2	0			2	0			1	0	156	84	171	95	164	98
490	8	80202510	2	2				53	1	5	6	2	1	4	2	2	0	2	1	3	2	2	0			1	7	3	0	1	7	0	15	2	0			2	0			0	30	142	56	156	102	152	102
491	8	80202511	2	1				45	4	2	3	2	1	2	3	3	0	2	1	5	2	2	0			1	1	2	0	1	7	1	30	2	0			2	0			2	0	156	62	157	101	155	106
492	8	80202512	2	1				54	2	2	3	1	2					3	2	2	1	2	0			1	7	2	0	1	7	1	0	2	0			2	0			5	0	165	86	134	84	142	85
493	8	80202513	2	2				57	1	2	6	2	2					7	3	7	2	2	0			1	7	0	30	1	7	2	0	2	0			2	0			1	0	147	64	179	99	170	92
494	8	80202514	2	1				60	3	2	6	2	2					7	2	2	1	2	0			2	0			1	7	1	0	2	0			2	0			0	30	167	71	197	111	189	107
495	8	80202515	2	2				66	1	5	9	2	2					0	0	2	1	2	0			2	0			1	7	0	10	2	0			2	0			5	0	147	74	159	111	173	95
496	8	80202516	2	2				62	1	2	6	2	1	2	1	2	0	2	1	4	1	2	0			2	0			1	7	0	30	2	0			2	0			6	0	147	64	125	98	140	101
497	8	80202517	2	1	10	11	1949	63	4	2	7	2	2					2	1	7	2	2	0			1	7	4	0	1	7	3	0	2	0			2	0			1	0	161	56	155	87	132	77
498	8	80202518	2	2				58	1	2	6	2	2					0	0	3	1	2	0			1	7	4	0	1	7	1	0	2	0			2	0			1	0	153	60	165	103	159	105
499	8	80202519	2	2	7	2	1950	62	1	2	6	2	1	3	1	1	0	0	0	3	1	2	0			1	7	1	0	1	7	0	30	2	0			2	0			0	30	156	58	147	93	150	89
500	8	80202520	2	1	10	2	1981	32	4	2	2	2	1	3	1	1	0	3	1	2	1	2	0			1	7	5	0	1	7	0	20	2	0			2	0			1	0	162	68	132	106	129	99
501	8	80202601	2	2	12	5	1971	42	5	2	1	2	2					3	2	5	2	2	0			1	7	2	0	1	7	0	30	2	0			2	0			3	0	154	66	142	104	130	93
502	8	80202602	2	2	2	2	1993	20	4	1	5	2	2					2	1	7	2	2	0			1	7	2	0	1	6	0	30	1	3	1	3	1	3	1	0	3	0	150	55	123	76	111	76
503	8	80202603	2	2	12	11	1975	37	4	2	3	2	2					2	2	4	2	2	0			1	7	2	30	1	7	0	30	2	0			2	0			4	30	150	62	99	75	128	85
504	8	80202604	2	1				42	5	2	3	1	1	30	5	10	30	2	1	4	2	1	4	4	0	1	5	2	30	1	7	0	30	2	0			2	0			2	0	162	70	159	110	148	105
505	8	80202605	2	2	24	4	1970	43	1	2	6	2	2					3	1	5	2	2	0			1	7	4	30	1	7	2	30	2	0			2	0			2	0	145	77	177	119	181	104
506	8	80202606	2	1				48	4	2	3	2	1	15	5	8	15	2	1	5	3	1	3	4	0	2	0			1	5	0	30	2	0			2	0			3	0	161	62	131	82	129	79
507	8	80202607	2	2				27	2	2	3	2	1	6	5	3	0	2	1	5	2	1	3	2	30	1	7	4	0	1	7	1	30	2	0			2	0			2	0	158	71	115	84	120	83
508	8	80202608	2	1				45	5	2	1	2	2					2	2	5	3	2	0			1	3	2	0	1	7	0	30	2	0			2	0			3	0	153	50	150	100	148	98
509	8	80202609	2	2				42	1	2	6	1	2					3	2	5	4	2	0			1	7	4	0	1	7	0	30	2	0			2	0			5	0	142	61	140	99	137	93
510	8	80202610	2	2				60	1	2	6	2	2					3	3	6	2	2	0			1	7	4	0	1	6	2	0	2	0			2	0			1	0	147	52	217	94	212	93
511	8	80202611	2	2				36	1	1	6	2	1	3	4	6	0	3	1	5	1	2	0			1	7	2	30	1	7	3	0	2	0			2	0			2	0	150	75	152	95	152	104
512	8	80202612	2	1				52	2	2	3	1	1	2	4	8	1	2	1	6	2	2	0			1	7	2	30	1	5	1	30	2	0			2	0			1	30	155	48	160	87	154	85
513	8	80202613	2	2				35	4	2	6	2	2					5	2	6	2	2	0			1	7	2	30	1	6	0	30	2	0			2	0			1	30	147	47	132	81	128	82
514	8	80202614	2	2	28	7	1945	67	1	2	6	2	2					3	2	7	2	2	0			1	7	1	30	1	5	0	30	2	0			2	0			3	0	148	47	162	94	174	94
515	8	80202615	2	2				65	1	2	6	2	1	2	6	6	2	3	2	6	2	2	0			1	6	2	0	1	6	0	30	2	0			2	0			2	0	143	44	136	81	126	81
516	8	80202616	2	2	16	7	1978	35	2	2	6	2	2					4	2	6	2	2	0			1	7	2	0	1	4	1	0	2	0			2	0			2	0	141	40	136	97	146	91
517	8	80202617	2	1				24	4	2	3	1	2					5	2	6	2	1	5	3	0	1	7	2	0	1	7	1	0	2	0			2	0			1	0	161	48	172	96	154	94
518	8	80202618	2	2	23	2	1962	51	1	2	6	2	2					3	2	6	2	2	0			1	7	2	30	1	3	1	0	2	0			2	0			2	0	147	66	179	112	172	108
519	8	80202619	2	2	6	10	1979	33	3	2	6	2	2					4	2	6	2	2	0			1	7	2	0	1	5	0	30	2	0			2	0			2	0	151	58	169	94	156	98
520	8	80202620	2	2	26	10	1965	47	2	2	3	2	2					5	2	6	2	2	0			1	7	2	0	1	3	1	0	2	0			2	0			2	30	149	70	138	91	135	86
521	8	80202701	2	2				33	1	2	2	2	2					3	1	7	1	1	2	0	30	1	7	2	0	2	0			2	0			2	0			1	10	162	70	145	91	148	88
522	8	80202702	2	1				43	3	2	2	2	1	4	8	8	4	0	0	4	1	1	6	5	0	1	6	2	0	1	6	2	30	2	0			2	0			2	0	153	45	101	67	104	71
523	8	80202703	2	1				64	2	2	7	2	1	30	5	5	30	0	0	6	1	2	0			2	0			1	7	2	0	2	0			2	0			4	30	165	84	193	103	128	97
524	8	80202704	2	1				23	5	1	1	2	2					0	0	2	1	2	0			1	7	0	45	1	7	1	0	2	0			2	0			2	0	168	63	127	82	121	84
525	8	80202705	2	2				58	1	2	6	2	1	4	1	1	0	0	0	7	2	2	0			1	7	2	30	1	7	2	30	2	0			2	0			3	0	152	68	162	99	155	89
526	8	80202706	2	1				34	3	2	2	2	1	4	2	2	0	0	0	1	1	2	0			2	0			1	1	0	30	2	0			2	0			1	30	156	68	135	83	128	78
527	8	80202707	2	2				38	1	2	6	2	1	4	6	6	4	3	1	5	1	2	0			1	7	2	30	2	0			2	0			2	0			4	0	156	81	149	102	149	99
528	8	80202708	2	2				36	4	2	6	2	1	4	1	1	0	0	0	4	1	2	0			1	7	2	30	1	7	1	0	2	0			2	0			5	0	151	62	146	90	140	86
529	8	80202709	2	1				50	4	2	3	2	2					4	1	5	2	2	0			1	7	1	0	1	3	0	30	2	0			2	0			3	0	165	78	129	81	138	80
530	8	80202710	2	2				45	2	2	6	2	2					2	1	4	2	2	0			2	0			1	5	1	0	2	0			2	0			5	0	146	68	161	109	157	93
531	8	80202711	2	2				41	2	2	6	2	2					2	1	5	2	2	0			1	7	1	30	1	3	0	30	2	0			2	0			5	0	165	83	155	104	149	101
532	8	80202712	2	2				23	3	2	6	2	2					3	1	3	2	2	0			1	7	2	0	1	7	1	30	2	0			2	0			4	0	153	58	133	83	137	77
533	8	80202713	2	2				35	1	2	6	2	1	2	2	3	0	2	1	5	2	2	0			1	7	4	0	1	7	0	45	2	0			2	0			3	30	150	51	144	89	141	88
534	8	80202714	2	2				37	4	2	6	2	1	2	2	2	0	3	1	5	1	2	0			1	7	2	45	1	7	1	30	2	0			2	0			5	0	159	71	157	102	154	108
535	8	80202715	2	2				33	6	2	6	2	2					5	2	7	2	2	0			1	7	1	30	1	2	0	30	2	0			2	0			4	0	156	74	118	89	122	78
536	8	80202716	2	1				45	6	2	3	1	1	30	1	1	0	2	1	5	2	2	0			1	7	1	30	1	7	0	30	2	0			2	0			4	0	164	68	177	109	173	121
537	8	80202717	2	2				56	5	2	6	2	2					4	2	7	2	2	0			1	7	1	30	1	7	0	30	2	0			2	0			4	0	168	66	152	90	151	87
538	8	80202718	2	1				30	4	2	3	2	2					7	1	7	2	2	0			1	7	1	30	1	4	0	30	2	0			2	0			2	0	164	62	121	78	125	81
539	8	80202719	2	2				23	6	2	5	2	2					2	1	7	2	2	0			1	7	2	0	1	7	1	30	2	0			2	0			3	0	160	61	119	83	120	78
540	8	80202720	2	1				66	5	2	7	2	2					4	1	5	2	2	0			2	0			1	7	1	0	2	0			2	0			5	0	156	56	160	84	173	82
541	9	90103101	1	2				30	2	2	6	2	2					3	2	5	2	2	0			1	7	0	30	1	7	0	20	2	0			2	0			1	0	154	81	119	72	121	75
542	9	90103102	1	2				54	2	2	6	2	2					7	2	4	2	2	0			1	7	1	0	1	7	1	0	2	0			2	0			5	0	147	45	149	98	139	94
543	9	90103103	1	2	5	12	1993	19	5	1	5	2	2					3	2	3	2	2	0			1	3	0	30	1	7	1	0	2	0			1	7	2	0	3	0	152	48	120	75	112	70
544	9	90103104	1	2	6	6	1976	37	2	2	2	2	2					1	1	2	1	2	0			1	5	0	20	1	7	0	30	2	0			2	0			6	0	154	69	143	91	141	87
545	9	90103105	1	2				50	4	1	3	1	2					5	2	7	2	1	5	2	30	1	7	1	45	1	7	2	30	2	0			2	0			2	0	150	44	133	81	136	81
546	9	90103106	1	2	6	11	1969	43	2	2	6	2	2					3	2	7	2	2	0			1	5	1	30	1	7	1	0	2	0			2	0			2	0	146	57	155	105	150	101
547	9	90103107	1	2				45	3	2	2	1	2					2	1	5	3	2	0			1	6	3	30	1	5	1	0	2	0			2	0			0	30	153	40	154	94	149	92
548	9	90103108	1	2				56	2	2	6	2	2					2	2	7	2	2	0			2	0			1	6	0	30	2	0			2	0			2	0	147	61	139	89	131	90
549	9	90103109	1	2	12	7	1969	44	2	2	6	2	2					2	1	5	2	2	0			1	7	3	0	1	7	0	30	2	0			2	0			2	0	149	72	168	107	164	100
550	9	90103110	1	2				54	1	2	6	1	2					4	1	3	1	2	0			1	7	3	30	1	7	2	0	2	0			2	0			1	0	153	49	104	78	108	79
551	9	90103111	1	2	31	8	1982	31	4	2	6	2	2					2	3	7	1	2	0			1	7	3	0	1	7	1	30	2	0			2	0			1	0	146	51	128	94	124	87
552	9	90103112	1	1				55	4	2	3	2	1	30	5	5	30	7	2	7	1	2	0			1	1	1	0	1	7	1	30	2	0			2	0			5	0	163	53	168	96	161	93
553	9	90103113	1	2				60	1	2	6	2	2					3	2	7	3	2	0			1	7	2	0	1	3	0	30	2	0			2	0			1	0	149	59	173	122	175	122
554	9	90103114	1	1	1	11	1949	63	2	2	3	2	2					2	2	6	2	2	0			2	0			1	7	0	30	2	0			2	0			2	0	168	71	128	80	129	84
555	9	90103115	1	1				55	2	5	3	2	1	10	6	6	5	1	2	5	2	2	0			1	4	1	0	1	7	1	0	2	0			2	0			2	0	159	67	164	100	157	98
556	9	90103116	1																				0				0				0				0				0
557	9	90103117	1	2	16	4	1966	47	2	5	2	2	2					1	1	4	2	2	0			1	7	4	0	1	7	2	0	2	0			2	0			2	0	162	80	152	100	152	90
558	9	90103118	1	1	7	11	1960	52	6	2	2	1	1	2	1	1	0	3	1	7	2	2	0			1	7	2	0	1	7	0	30	2	0			2	0			1	30	163	64	145	94	133	98
559	9	90103119	1	2	5	6	1956	57	1	2	6	2	2					2	1	4	2	2	0			1	7	4	0	1	7	1	30	2	0			2	0			4	0	148	62	191	108	195	104
560	9	90103120	1	1	2	8	1953	59	7	2	1	2	1	4	6	8	4	5	1	7	2	2	0			1	7	2	0	1	7	0	45	2	0			2	0			4	0	154	67	160	99	158	99
561	9	90103201	2	2				56	4	2	6	2	2					0	0	5	2	1	7	0	30	1	7	0	45	1	7	1	0	2	0			2	0			3	0	155	73	177	107	172	105
562	9	90103202	2	2				58	4	2	6	2	2					3	1	2	1	2	0			1	7	2	30	2	0			2	0			2	0			3	0	162	65	180	115	174	112
563	9	90103203	2	1				55	4	2	1	2	2					3	1	5	1	2	0			1	3	1	0	1	7	0	30	2	0			2	0			3	0	160	58	142	99	135	96
564	9	90103204	2	2				68	4	2	6	2	2					3	2	7	1	2	0			1	7	1	30	1	7	1	0	2	0			2	0			5	0	157	71	143	96	138	85
565	9	90103205	2	2				58	1	5	6	2	2					2	1	7	1	2	0			1	5	0	30	1	7	0	59	2	0			2	0			5	0	149	60	185	113	183	109
566	9	90103206	2	2				41	2	2	6	2	2					2	1	5	1	2	0			1	7	2	0	2	0			2	0			2	0			3	0	151	45	169	111	156	102
567	9	90103207	2	2				53	1	2	6	2	2					2	1	5	1	2	0			1	7	2	0	1	3	0	30	2	0			2	0			5	0	149	68	174	112	171	102
568	9	90103208	2	1				37	4	2	2	1	2					3	1	7	1	2	0			1	3	1	30	1	7	2	0	2	0			1	7	3	0	1	0	155	53	114	66	107	72
569	9	90103209	2	2				35	4	2	6	2	2					3	2	5	2	2	0			1	7	3	0	1	7	1	30	2	0			2	0			4	0	157	71	120	77	118	83
570	9	90103210	2	1				61	7	2	3	2	2					7	2	7	2	2	0			1	7	2	30	1	7	1	0	2	0			2	0			3	0	168	72	135	87	144	91
571	9	90103211	2	2				24	7	2	3	2	2					7	2	5	2	2	0			1	7	2	0	1	7	0	30	2	0			2	0			4	0
572	9	90103212	2	1				57	4	2	3	2	2					0	0	0		2	0			1	7	2	0	1	7	1	0	2	0			2	0			5	0	160	62	88	62	136	86
573	9	90103213	2	1				48	6	2	3	2	2					4	2	6	2	2	0			1	7	2	0	1	7	1	0	2	0			2	0			2	0	162	66	135	86	138	76
574	9	90103214	2	2				57	7	2	3	2	2					7	1	4	2	2	0			1	7	2	0	1	7	0	30	2	0			2	0			5	0	153	65	128	78	135	77
575	9	90103215	2	1				38	4	2	3	2	2					4	2	5	2	2	0			1	7	5	30	1	6	0	15	2	0			2	0			5	0	160	58	140	96	144	94
576	9	90103216	2	2				45	4	2	3	2	2					4	1	5	2	2	0			1	7	2	0	1	7	1	0	2	0			2	0			4	0	143	52	155	101	152	93
577	9	90103217	2	1				50	5	2	3	2	2					4	1	7	2	2	0			1	7	2	30	1	7	0	30	2	0			2	0			4	0	162	66	115	73	109	85
578	9	90103218	2	2				31	4	2	6	2	2					3	1	6	1	2	0			1	7	3	0	1	4	0	20	2	0			2	0			4	0	152	73	117	78	111	70
579	9	90103219	2	2				54	2	2	6	2	2					3	1	5	1	2	0			1	7	3	0	1	7	0	15	2	0			2	0			2	45	143	57	163	92	118	90
580	9	90103220	2	2				57	4	2	6	2	2					4	1	7	2	2	0			1	7	2	30	1	7	0	30	2	0			2	0			6	0	161	60	159	98	173	96
581	9	90103301	2	2				63	4	2	6	2	2					3	2	5	2	2	0			1	7	2	30	1	7	1	0	2	0			2	0			1	30	148	54	157	78	155	76
582	9	90103302	2	1				33	4	2	3	2	2					5	2	7	2	2	0			1	7	5	0	1	6	0	30	2	0			2	0			1	30	156	56	132	82	128	84
583	9	90103303	2	2				32	5	2	6	2	2					4	2	6	2	2	0			1	7	2	0	1	3	1	0	2	0			2	0			1	30	149	49	125	84	122	86
584	9	90103304	2	1				69	4	2	7	2	2					1	2	5	2	2	0			2	0			2	0			2	0			2	0			3	0	152	49	159	89	156	87
585	9	90103305	2	1				19	5	1	5	2	2					4	3	6	2	2	0			1	7	1	0	1	7	0	30	1	7	0	45	2	0			3	0	164	56	120	76	122	76
586	9	90103306	2	1				30	5	2	3	2	2					3	2	5	2	2	0			1	5	0	30	1	6	1	0	2	0			2	0			4	0	156	58	136	84	132	86
587	9	90103307	2	2				27	4	2	3	2	2					4	2	6	3	2	0			1	7	1	25	1	7	1	0	2	0			2	0			4	0	156	58	136	95	132	90
588	9	90103308	2	2				38	5	2	6	2	2					3	2	7	2	2	0			1	7	2	0	1	7	0	15	2	0			2	0			1	30	151	54	125	82	122	81
589	9	90103309	2	1	6	5	1967	45	4	2	3	2	2					2	2	7	3	2	0			1	7	8	0	1	5	1	0	2	0			2	0			3	0	178	79	156	107	155	100
590	9	90103310	2	1	14	5	1954	57	1	2	2	2	1	5	3	5	3	0	0	5	2	1	7	8	0	1	7	2	0	1	7	0	30	2	0			2	0			1	0	155	65	142	97	146	102
591	9	90103311	2	2	17	6	1968	44	4	2	3	2	2					3	3	7	3	2	0			1	7	2	0	1	7	1	0	2	0			2	0			4	0	155	74	126	95	128	93
592	9	90103312	2	2	1	4	1977	35	6	2	3	2	2					3	2	7	2	2	0			1	7	6	45	1	7	0	30	2	0			2	0			1	30	169	67	125	85	122	86
593	9	90103313	2	1	23	3	1975	38	5	2	3	2	2					7	2	2	3	2	0			1	6	6	0	2	0			2	0			2	0			1	0	170	77	119	84	128	85
594	9	90103314	2	2	11	5	1970	43	4	2	3	2	2					4	2	5	3	2	0			1	7	3	0	1	7	1	0	2	0			2	0			5	0	158	86	159	96	160	100
595	9	90103315	2	2				43	4	2	6	2	2					2	2	7	2	2	0			1	7	4	30	1	7	1	0	2	0			2	0			2	30	151	57	137	93	134	93
596	9	90103316	2	2	3	3	1970	43	5	2	3	2	2					3	3	7	4	2	0			1	3	2	0	1	7	1	30	2	0			2	0			4	0	158	76	116	76	109	75
597	9	90103317	2	1	5	5	1984	28	6	1	5	2	2					4	3	5	2	2	0			2	0			1	7	3	0	2	0			2	0			4	0	175	75	125	75	125	75
598	9	90103318	2	1				48	3	2	3	1	2					5	2	6	2	2	0			2	0			2	0			2	0			2	0			6	0	160	75	150	100	146	100
599	9	90103319	2	2				38	3	4	3	2	2					4	4	6	4	2	0			1	7	6	0	2	0			2	0			2	0			4	0	145	65	135	79	136	76
600	9	90103320	2	2	3	3	1993	19	5	2	5	2	2					4	3	2	2	2	0			1	7	4	30	1	7	1	30	2	0			2	0			3	0	149	48	125	78	120	80
601	9	90103401	1	1	28	2	1951	62	6	2	7	2	2					3	2	7	2	2	0			1	7	2	0	1	7	4	0	2	0			2	0			1	30	157	54	128	86	136	93
602	9	90103402	1	2				39	1	2	6	2	2					2	1	2	1	2	0			1	7	2	0	1	7	1	0	2	0			2	0			5	0	155	63	119	71	117	69
603	9	90103403	1	2	22	7	1998	15	4	1	5	2	2					5	1	7	2	2	0			1	7	1	0	1	7	0	30	2	0			2	0			2	0	153	51	112	71	120	79
604	9	90103404	1	1	26	6	1974	39	6	2	2	2	1	1	2	2	0	1	1	3	2	2	0			1	1	1	0	1	7	3	0	2	0			2	0			2	0	166	61	109	75	107	75
605	9	90103405	1	2	20	5	1985	28	2	2	6	2	1	3	1	1	0	7	5	2	1	2	0			2	0			1	7	0	30	2	0			2	0			0	30	145	61	127	85	122	83
606	9	90103406	1	1	12	9	1970	43	7	2	3	2	1	6	5	6	4	2	2	7	3	2	0			1	5	2	0	1	7	1	0	2	0			2	0			1	0	156	62	120	84	134	83
607	9	90103407	1	2				40	3	2	6	2	2					4	3	6	2	2	0			1	4	3	30	1	6	1	0	2	0			2	0			3	0	163	73	153	91	141	87
608	9	90103408	1	1				35	6	2	3	2	2					5	3	6	3	2	0			1	6	1	30	1	7	1	30	2	0			2	0			1	30	164	59	130	94	138	89
609	9	90103409	1	2	27	8	1962	51	2	2	6	2	2					4	2	7	3	1	3	1	30	1	7	1	30	1	7	1	0	2	0			2	0			1	0	151	53	108	75	110	80
610	9	90103410	1	2	16	6	1954	57	4	2	6	2	2					3	1	4	1	2	0			1	7	2	0	1	7	0	30	2	0			2	0			2	0	143	58	191	87	179	86
611	9	90103411	1	2	19	2	1979	34	4	2	3	2	2					2	2	7	2	2	0			1	3	2	0	1	7	0	20	2	0			2	0			0	20	151	53	105	73	104	72
612	9	90103412	1	1	1	4	1985	28	2	2	3	1	1	3	3	9	2	1	1	3	2	2	0			1	1	0	20	1	7	2	0	2	0			2	0			0	10	169	63	126	88	120	84
613	9	90103413	1	2				32	2	2	6	2	2					7	2	3	2	2	0			1	7	1	30	1	7	0	30	2	0			2	0			2	0	157	67	140	73	132	91
614	9	90103414	1	1	2	1	1967	46	2	2	8	1	1	30	3	9	3	2	1	5	2	2	0			2	0			1	7	0	30	2	0			2	0			5	0	154	58	124	89	129	89
615	9	90103415	1	1	19	9	1986	27	4	2	2	1	1	15	13	50	15	6	2	5	2	2	0			1	2	0	30	1	7	6	0	2	0			1	3	3	0	0	30	166	68	143	94	136	94
616	9	90103416	1	2	31	1	1978	34	4	2	6	2	2					2	1	7	1	2	0			1	7	1	0	1	7	1	0	2	0			2	0			4	0	148	49	133	84	119	86
617	9	90103417	1	1	5	5	1970	42	6	2	3	2	1	15	3	5	2	7	1	5	2	2	0			2	0			2	0			1	4	1	0	2	0			0	15	166	94	148	104	142	101
618	9	90103418	1	1				65	4	2	7	2	2					7	3	7	1	2	0			2	0			1	7	1	0	2	0			2	0			2	0	160	77	152	94	151	95
619	9	90103419	1	2				32	1	2	3	2	1	30	2	2	0	7	1	7	1	2	0			1	7	4	0	1	7	0	30	2	0			2	0			2	0	155	78	184	101	163	86
620	9	90103420	1	1	8	1	1984	28	5	2	3	2	2					7	2	7	1	2	0			1	7	1	0	1	7	0	20	2	0			2	0			0	30	152	64	128	80	122	79
621	9	90103501	1	2				43	3	2	6	2	2					2	1	2	1	2	0			1	7	2	30	1	7	3	0	2	0			2	0			2	30	154	59	144	98	142	97
622	9	90103502	1	2				31	1	2	6	2	2					5	1	2	1	2	0			1	7	5	0	1	7	1	30	2	0			2	0			3	0	142	44	155	110	149	106
623	9	90103503	1	2				49	5	2	6	2	2					5	1	7	1	2	0			1	7	6	0	1	7	1	30	2	0			2	0			2	30	165	75	124	79	126	84
624	9	90103504	1	1	11	2	1992	21	5	2	5	1	2					2	1	2	1	2	0			2	0			1	7	3	0	1	4	5	0	2	0			1	0	155	53	146	101	143	82
625	9	90103505	1	1	20	9	1977	36	4	2	3	1	2					3	1	5	1	2	0			1	7	8	0	1	7	5	0	2	0			2	0			2	0	167	53	114	76	115	77
626	9	90103506	1	2	17	9	1971	42	4	2	6	2	2					4	1	2	1	2	0			1	7	3	0	1	5	4	30	2	0			2	0			3	30	145	62	115	78	118	81
627	9	90103507	1	2				31	1	2	3	2	1	4	5	8	1	3	1	6	1	2	0			1	6	5	0	1	7	1	0	2	0			2	0			4	0	148	67	120	88	117	90
628	9	90103508	1	2				40	1	2	6	2	2					4	2	2	1	2	0			1	7	3	30	2	0			2	0			1	7	5	0	3	0	146	56	119	79	117	80
629	9	90103509	1	1				33	7	2	2	1	1	15	5	10	4	3	2	7	4	2	0			2	0			1	7	0	30	2	0			2	0			3	0	161	51	144	97	146	92
630	9	90103510	1	1				25	2	2	3	1	1	30	10	20	30	0	0	7	4	1	7	2	0	2	0			1	7	3	0	2	0			1	7	2	0	3	0	157	70	149	106	145	106
631	9	90103511	1	1				35	5	1	5	2	2					3	2	4	2	2	0			1	7	3	30	1	7	5	30	2	0			2	0			3	0	167	66	152	83	134	83
632	9	90103512	1	2				22	4	2	3	2	2					2	1	4	3	2	0			1	7	3	30	1	5	3	30	2	0			2	0			3	0	158	67	115	69	115	74
633	9	90103513	1	2				35	3	2	6	2	2					7	2	7	2	2	0			1	7	2	0	1	6	0	30	2	0			2	0			2	0	155	45	205	111	193	102
634	9	90103514	1	1	20	2	1976	37	4	2	3	2	2					7	2	7	2	2	0			1	7	2	0	1	6	0	30	2	0			2	0			2	0	161	76	146	95	144	98
635	9	90103515	1	2				27	1	2	6	2	2					6	2	7	2	2	0			1	7	2	0	1	6	0	30	2	0			2	0			2	0	143	60	166	119	162	110
636	9	90103516	1	2	19	2	1978	35	5	2	3	2	2					6	2	7	2	2	0			1	7	2	0	1	6	0	30	2	0			2	0			1	0	145	59	164	98	167	99
637	9	90103517	1	1				40	3	2	3	2	2					6	2	7	2	2	0			1	7	1	0	1	6	0	30	2	0			2	0			2	0	153	47	162	105	153	102
638	9	90103518	1	2				24	1	2	6	2	2					7	2	7	2	2	0			1	7	2	0	1	5	1	0	2	0			2	0			2	0	136	39	115	64	105	63
639	9	90103519	1	2				31	1	2	6	2	2					7	2	7	2	2	0			1	7	1	0	1	6	2	0	2	0			2	0			2	0	145	55	147	99	140	94
640	9	90103520	1	1	24	4	1966	47	1	2	3	2	2					6	2	7	2	2	0			1	7	2	0	1	6	0	30	2	0			2	0			2	0	168	79	138	94	132	97
641	9	90103601	1	2				56	2	2	6	2	2					5	3	6	1	2	0			1	7	2	0	1	7	1	0	2	0			2	0			4	0	148	80	183	105	184	96
642	9	90103602	1	2	29	2	1992	21	5	1	5	2	1	1	2	2	0	7	1	3	2	2	0			1	7	1	0	1	7	0	20	2	0			2	0			1	0	153	44	105	62	109	54
643	9	90103603	1	2				44	1	2	6	2	2					3	2	4	2	2	0			1	7	3	0	1	7	0	30	2	0			2	0			3	30	147	63	126	88	126	87
644	9	90103604	1	1				34	1	2	3	2	1	30	10	15	30	0	0	3	2	1	7	3	0	1	7	2	0	1	7	0	30	2	0			2	0			2	0	166	73	178	75	174	97
645	9	90103605	1	2	20	11	1985	27	5	2	6	2	1	2	3	3	0	7	3	2	1	2	0			1	4	3	0	1	7	2	30	2	0			2	0			2	0	153	50	122	81	122	33
646	9	90103606	1	2				35	3	2	6	2	1	6	3	3	0	4	3	5	1	2	0			1	7	5	0	1	7	2	0	2	0			2	0			1	0	151	62	126	91	135	84
647	9	90103607	1	1	30	8	1992	21	5	1	5	2	1	1	5	5	0	2	1	5	2	2	0			1	7	3	0	1	7	4	0	2	0			2	0			1	30	177	71	130	85	133	77
648	9	90103608	1	2				37	1	2	6	2	1	3	4	4	2	4	2	4	1	2	0			1	7	5	0	1	7	3	0	2	0			2	0			1	30	154	56	135	100	137	95
649	9	90103609	1	1	2	11	1991	21	5	2	5	2	2					1	2	2	2	1	1	4	0	2	0			1	7	0	30	1	1	2	30	2	0			2	30	164	58	148	79	128	79
650	9	90103610	1	2				35	3	1	6	2	1	3	6	8	3	4	2	7	4	2	0			2	0			1	7	1	0	2	0			2	0			5	0	145	42	119	84	118	77
651	9	90103611	1	2				67	2	2	6	2	2					3	2	7	2	2	0			2	0			1	7	2	0	2	0			2	0			5	0	137	54	111	74	107	73
652	9	90103612	1	2				44	1	2	6	2	1	7	8	15	7	3	1	5	1	1	1	5	30	1	6	6	30	1	7	3	30	2	0			2	0			3	0	150	56	116	79	121	78
653	9	90103613	1	2				44	1	2	6	2	2					6	2	7	2	2	0			1	7	2	0	1	7	0	30	2	0			2	0			2	0	152	55	154	104	152	102
654	9	90103614	1	1				25	3	2	6	2	2					6	2	6	2	2	0			1	7	2	30	1	7	1	0	2	0			2	0			1	30	146	49	138	75	132	78
655	9	90103615	1	2	4	11	1986	26	4	2	3	2	2					7	2	7	2	2	0			1	7	1	30	1	7	0	30	2	0			2	0			2	0	153	55	115	73	113	78
656	9	90103616	1	2	21	9	1953	59	1	2	6	1	2					6	2	7	2	2	0			1	7	1	0	1	6	0	20	2	0			2	0			2	30	140	40	106	69	112	69
657	9	90103617	1	2				40	1	2	6	2	2					5	2	6	2	2	0			1	7	2	0	1	6	0	30	2	0			2	0			1	0	151	63	155	110	162	106
658	9	90103618	1	2				47	1	2	6	2	2					7	2	5	2	2	0			1	7	1	30	1	6	0	30	2	0			2	0			2	30	151	67	159	104	162	101
659	9	90103619	1	1	29	5	1979	33	4	2	3	2	2					6	2	7	2	2	0			1	7	1	0	1	6	1	0	2	0			2	0			2	0	167	75	156	100	150	95
660	9	90103620	1	2	10	12	1967	45	1	2	6	2	2					5	2	6	2	2	0			1	7	2	0	1	6	0	30	2	0			2	0			1	0	146	65	168	100	166	103
661	9	90103701	1	2				31	4	2	6	2	2					0	0	5	2	2	0			1	6	4	30	1	7	0	30	2	0			2	0			1	30	154	62	114	82	110	80
662	9	90103702	1	2				62	1	2	6	1	2					2	2	6	3	2	0			1	7	2	30	1	7	0	15	2	0			2	0			1	30	149	52	135	84	132	84
663	9	90103703	1	2				37	5	2	6	2	2					5	3	7	2	2	0			1	7	2	30	1	7	0	15	2	0			2	0			1	30	148	54	120	79	116	76
664	9	90103704	1	2				32	4	2	6	2	2					2	2	7	2	2	0			1	7	2	30	1	7	0	30	2	0			2	0			1	30	149	52	125	79	122	77
665	9	90103705	1	2				45	3	2	6	2	2					2	2	7	2	2	0			1	7	4	30	1	7	0	30	2	0			2	0			1	30	151	62	151	100	146	94
666	9	90103706	1	1				48	1	2	2	2	1	4	4	6	3	1	1	3	2	1	5	5	0	1	7	3	0	1	7	1	0	2	0			2	0			1	0	146	49	135	89	130	86
667	9	90103707	1	1				42	4	2	3	2	2					4	3	3	2	2	0			1	7	3	0	1	7	1	0	2	0			2	0			5	0	173	75	136	80	135	83
668	9	90103708	1	1				43	3	2	7	2	2					3	2	3	2	2	0			2	0			1	7	2	0	2	0			2	0			3	0	172	69	140	86	135	83
669	9	90103709	1	2				35	2	2	6	2	2					2	2	3	2	2	0			1	7	3	0	1	5	1	0	2	0			2	0			5	0	149	45	135	86	132	86
670	9	90103710	1	2				40	1	2	6	2	2					2	2	4	3	2	0			1	7	4	0	1	7	1	0	2	0			2	0			6	0	147	48	145	96	140	93
671	9	90103711	1	2				29	5	2	6	2	2					2	1	7	2	2	0			1	7	2	0	2	0			2	0			2	0			2	0	154	80	119	71	125	79
672	9	90103712	1	2				52	2	5	6	2	2					3	1	5	2	2	0			1	7	3	59	2	0			2	0			2	0			3	0	154	70	165	85	160	84
673	9	90103713	1	2				69	1	2	6	1	2					0	0	5	2	2	0			1	7	1	30	2	0			2	0			2	0			3	0	154	59	176	103	172	105
674	9	90103714	1	2				35	2	2	6	2	2					3	2	4	2	2	0			1	7	2	30	2	0			2	0			2	0			3	0	160	61	140	99	140	95
675	9	90103715	1	1				17	4	1	5	2	2					5	1	7	1	2	0			1	3	3	0	2	0			1	3	2	0	2	0			0	30	167	68	121	74	125	76
676	9	90103716	1	2				68	1	2	6	2	2					2	1	4	2	2	0			1	7	1	45	1	7	1	30	2	0			2	0			4	45	151	65	184	98	177	97
677	9	90103717	1	2				22	5	2	2	2	2					2	2	5	3	2	0			1	7	4	45	1	7	0	45	2	0			2	0			2	30	155	56	117	73	106	69
678	9	90103718	1	2				61	1	2	6	2	2					3	1	5	3	2	0			1	7	4	30	1	7	0	45	2	0			2	0			2	30	151	55	155	82	158	78
679	9	90103719	1	2				68	1	2	6	2	2					2	1	7	2	2	0			1	7	1	45	1	7	1	30	2	0			2	0			4	45	156	68	163	89	155	84
680	9	90103720	1	1				48	4	2	3	2	1	12	1	1	0	2	1	4	2	2	0			1	7	4	30	1	7	1	30	2	0			2	0			1	30	159	69	131	87	128	88
681	9	90103801	2	2	9	7	1980	33	4	2	6	2	2					4	2	4	1	2	0			1	7	3	30	1	7	1	30	2	0			2	0			3	0	153	59	111	75	110	79
682	9	90103802	2	2				45	1	2	6	2	2					6	2	3	1	2	0			1	7	3	0	1	7	2	0	2	0			2	0			3	0	148	55	133	82	121	80
683	9	90103803	2	1	17	4	1959	54	1	2	3	2	2					2	1	4	1	2	0			1	5	2	30	1	7	3	0	2	0			2	0			3	0	161	68	126	81	121	83
684	9	90103804	2	2				58	1	2	6	2	2					3	1	4	1	2	0			1	5	2	0	1	6	1	0	2	0			2	0			4	0	147	69	147	100	136	100
685	9	90103805	2	2	27	11	1958	54	2	5	9	2	2					2	1	4	2	2	0			1	7	1	30	1	5	1	30	2	0			2	0			4	30	146	74	131	85	124	84
686	9	90103806	2	2	21	11	1984	28	5	2	6	2	2					3	1	2	1	2	0			1	7	3	30	1	7	1	30	2	0			2	0			2	0	144	53	102	79	99	67
687	9	90103807	2	2	28	4	1979	34	4	2	6	2	2					3	2	4	2	2	0			1	7	4	0	1	7	1	0	2	0			2	0			2	0	155	52	98	66	98	64
688	9	90103808	2	2				32	5	2	3	2	2					2	1	5	1	2	0			1	7	3	0	1	7	1	0	2	0			2	0			2	0	157	63	160	102	142	99
689	9	90103809	2	1				54	3	5	2	1	2					7	2	7	4	2	0			2	0			1	7	0	30	2	0			2	0			2	0	165	60	128	75	133	84
690	9	90103810	2	1				51	1	2	3	1	1	15	10	15	15	7	1	6	4	2	0			2	0			1	7	1	0	2	0			2	0			2	0	165	72	165	106	163	109
691	9	90103811	2	1				36	4	2	3	2	2					3	2	7	3	2	0			2	0			1	7	0	30	2	0			2	0			2	30	163	68	147	101	139	96
692	9	90103812	2	1				56	4	2	3	2	2					2	1	7	4	2	0			2	0			1	7	0	30	2	0			2	0			4	0	171	75	140	97	148	95
693	9	90103813	2	2	13	2	1980	33	5	2	6	2	2					6	3	7	2	2	0			1	7	2	0	1	3	1	0	2	0			2	0			2	0	155	60	112	77	103	78
694	9	90103814	2	2	11	7	1974	39	3	2	6	2	2					7	1	5	2	2	0			1	7	2	0	1	5	0	30	2	0			2	0			4	0	150	65	101	75	102	74
695	9	90103815	2	2	27	10	1990	22	4	2	3	2	2					7	2	7	2	2	0			1	7	3	0	1	6	0	30	2	0			2	0			2	0	144	56	114	83	117	81
696	9	90103816	2	2	6	8	1984	29	6	2	6	2	2					7	2	7	2	2	0			1	2	3	0	1	6	0	30	2	0			2	0			2	0	157	62	123	65	122	65
697	9	90103817	2	1	31	8	1973	39	5	2	3	2	2					5	2	7	3	2	0			1	7	0	30	1	7	0	30	2	0			2	0			2	0	162	74	117	82	132	80
698	9	90103818	2	2	28	12	1960	52	3	2	6	2	2					7	2	7	2	2	0			1	7	2	0	1	5	0	30	2	0			2	0			2	0	148	52	130	77	130	75
699	9	90103819	2	2	1	10	1975	37	4	2	6	2	2					7	2	7	2	2	0			1	7	2	0	1	5	0	30	2	0			2	0			2	0	142	48	143	95	138	97
700	9	90103820	2	1				47	5	2	3	2	1	15	1	1	0	4	2	7	2	2	0			1	7	1	0	1	7	0	30	2	0			2	0			1	0	163	70	134	95	134	96
701	9	90103901	2	2				68	1	5	6	2	2					3	1	7	2	2	0			2	0			1	7	0	20	2	0			2	0			7	0	135	59	206	94	199	92
702	9	90103902	2	2				41	3	2	6	2	2					2	2	4	1	2	0			1	7	2	0	1	7	0	30	2	0			2	0			2	0	150	68	143	93	132	94
703	9	90103903	2	2	8	2	1964	49	5	1	2	2	2					7	1	7	2	2	0			1	7	1	30	1	7	2	0	2	0			2	0			1	30	147	45	171	90	158	87
704	9	90103904	2	2	10	8	1958	55	4	2	2	2	2					4	1	3	2	2	0			1	7	5	0	1	7	1	30	2	0			2	0			1	0	147	49	144	100	141	94
705	9	90103905	2	2				38	3	2	6	2	2					1	1	2	2	2	0			1	3	2	30	1	7	1	0	2	0			2	0			0	30	154	67	150	104	169	106
706	9	90103906	2	1	22	9	1957	56	7	2	1	2	1	4	5	6	1	2	3	5	2	2	0			2	0			1	7	0	30	2	0			2	0			5	0	168	76	165	91	152	89
707	9	90103907	2	1	16	4	1978	35	7	2	2	1	1	5	7	12	3	5	2	7	2	1	5	1	30	1	6	1	0	1	6	0	45	2	0			2	0			2	30	177	86	123	83	124	79
708	9	90103908	2	1	25	12	1967	45	7	2	3	2	1	2	1	1	0	3	2	4	2	2	0			2	0			1	7	0	30	2	0			2	0			5	0	160	80	144	93	136	94
709	9	90103909	2	2	6	3	1969	44	1	2	6	2	2					2	1	5	1	2	0			1	7	3	0	1	7	1	0	2	0			2	0			1	0	149	71	153	97	141	94
710	9	90103910	2	2				32	4	2	3	2	2					3	1	4	1	2	0			1	7	2	0	1	7	0	30	2	0			2	0			1	0	152	81	128	72	131	79
711	9	90103911	2	2				63	1	5	6	1	2					0	0	4	1	2	0			2	0			1	7	2	0	2	0			2	0			4	0	144	53	136	85	134	82
712	9	90103912	2	2	4	8	1970	42	1	2	6	2	2					0	0	1	1	2	0			1	4	2	0	1	7	0	30	2	0			2	0			1	0	140	43	113	74	113	74
713	9	90103913	2	1	3	11	1990	22	6	2	3	2	2					7	2	7	2	2	0			1	7	5	30	1	7	2	0	1	7	0	45	1	7	0	30	1	0	163	54	119	66	121	66
714	9	90103914	2	1	14	10	1963	49	6	2	1	2	2					0	0	7	2	2	0			1	5	1	0	1	7	1	30	2	0			2	0			5	30	168	81	170	83	153	75
715	9	90103915	2	2				42	1	3	6	2	2					0	0	5	2	2	0			1	7	2	30	1	7	1	0	2	0			2	0			1	30	135	40	128	88	134	92
716	9	90103916	2	1	22	8	1976	37	7	2	3	1	1	1	4	6	1	2	3	7	2	2	0			1	5	1	30	1	6	2	0	2	0			2	0			5	0	175	82	129	94	125	88
717	9	90103917	2	2				41	2	1	3	2	2					7	2	2	1	1	7	4	0	1	7	5	0	1	7	1	0	2	0			2	0			3	0	149	55	121	74	124	73
718	9	90103918	2	2				51	1	2	6	1	2					1	1	4	1	2	0			1	7	3	0	1	7	1	0	2	0			2	0			0	30	147	48	101	61	102	60
719	9	90103919	2	2				39	2	2	6	2	2					3	4	5	2	2	0			1	7	3	0	1	7	2	0	2	0			2	0			0	30	149	47	115	75	115	77
720	9	90103920	2	1				42	1	2	3	2	1	30	8	8	30	0	0	1	1	2	0			2	0			1	7	2	0	2	0			2	0			1	0	161	77	123	85	121	84
721	9	90104001	1	1	28	1	1948	65	4	2	7	2	1	23	3	6	9	2	1	7	2	2	0			1	6	1	0	1	7	1	30	2	0			2	0			1	30	168	78	153	112	147	94
722	9	90104002	1	2				36	2	2	6	1	2					6	2	5	2	2	0			1	5	1	30	1	7	0	30	2	0			2	0			1	0	134	33	123	74	117	74
723	9	90104003	1	2				55	2	2	6	1	1	13	2	4	4	0	0	7	2	2	0			1	7	1	45	1	7	0	30	2	0			2	0			1	30	147	58	156	74	156	98
724	9	90104004	1	1	23	11	1962	50	2	2	2	1	1	13	4	6	7	0	0	3	3	2	0			1	6	2	30	1	6	1	0	2	0			2	0			1	0	165	88	123	93	130	86
725	9	90104005	1	2				55	1	2	6	1	2					0	0	3	2	2	0			1	6	1	0	1	6	0	30	2	0			2	0			2	0	161	59	128	90	124	84
726	9	90104006	1	2	3	5	1973	40	5	2	6	2	2					3	1	7	2	2	0			1	7	5	0	1	7	0	20	2	0			2	0			3	0	152	61	143	96	122	97
727	9	90104007	1	2	15	11	1992	20	4	2	6	2	2					2	1	3	1	2	0			1	7	3	0	1	7	2	0	2	0			2	0			4	0	146	42	99	63	101	61
728	9	90104008	1	2				64	1	5	6	2	2					2	1	5	1	2	0			1	2	0	20	1	3	0	15	2	0			2	0			7	0	132	29	123	67	109	69
729	9	90104009	1	2				33	1	2	6	2	2					0	0	7	2	2	0			1	7	4	0	1	7	2	0	2	0			2	0			1	30	145	52	122	77	115	76
730	9	90104010	1	2	20	12	1955	57	1	2	3	2	2					0	0	3	1	2	0			1	7	2	0	1	7	0	30	2	0			2	0			2	0	150	59	178	91	167	97
731	9	90104011	1	1				31	4	2	2	2	1	1	2	2	0	1	2	3	1	2	0			2	0			2	0			2	0			2	0			0	10	166	72	130	98	130	91
732	9	90104012	1	2				45	4	2	6	2	1	2	3	3	0	2	1	4	2	2	0			1	7	3	0	1	7	1	0	2	0			2	0			2	0	138	54	119	87	117	84
733	9	90104013	1	2				18	4	2	6	2	2					2	1	3	2	1	2	0	30	1	7	1	0	1	7	1	0	2	0			2	0			0	30	143	47	106	82	112	81
734	9	90104014	1	1				35	6	2	3	2	1	1	2	3	0	4	1	5	2	2	0			2	0			1	7	0	20	2	0			2	0			0	40	157	64	116	86	119	82
735	9	90104015	1	2				32	4	2	6	2	2					1	1	2	1	2	0			1	7	2	0	1	7	0	45	2	0			2	0			1	0	140	52	132	86	121	81
736	9	90104016	1	1	14	4	1971	42	3	2	7	2	1	15	1	1	0	4	1	4	2	2	0			2	0			1	7	1	30	2	0			2	0			1	0	157	66	79	41	121	79
737	9	90104017	1	2				30	5	2	6	2	2					3	2	5	1	2	0			1	7	1	0	1	7	1	0	2	0			2	0			2	0	156	49	122	88	119	86
738	9	90104018	1	2				23	2	2	6	2	2					3	1	1	1	2	0			1	7	2	0	1	7	1	0	2	0			2	0			0	25	153	41	124	61	110	60
739	9	90104019	1	2				40	1	1	6	2	2					3	1	4	1	2	0			1	7	5	0	1	7	1	0	2	0			2	0			2	0	138	53	182	96	159	90
740	9	90104020	1	2				25	2	2	6	2	2					2	1	2	1	2	0			1	7	2	0	1	7	0	30	2	0			2	0			0	30	148	48	109	44	113	68
741	9	90104101	1	1	18	12	1988	24	6	1	5	2	2					3	2	7	2	2	0			2	0			1	7	0	30	2	0			2	0			4	0	167	57	124	85	126	81
742	9	90104102	1	1				59	3	2	9	1	1	30	8	15	30	0	0	7	2	2	0			2	0			1	7	3	0	2	0			2	0			5	0	158	51	156	97	151	95
743	9	90104103	1	2				43	1	2	6	1	2					3	2	7	2	1	7	2	0	1	7	2	30	1	7	2	0	2	0			2	0			3	0	143	48	116	84	125	78
744	9	90104104	1	2				45	3	5	6	2	2					3	1	2	1	2	0			1	7	4	0	1	7	1	30	2	0			2	0			2	0	158	63	123	89	120	90
745	9	90104105	1	1	24	4	1959	54	7	2	2	2	2					7	2	7	2	2	0			1	7	3	30	1	7	1	0	2	0			2	0			3	0	160	70	166	93	170	95
746	9	90104106	1																				0				0				0				0				0
747	9	90104107	1	1	7	6	1970	43	6	2	1	2	2					3	1	2	2	2	0			1	7	5	0	1	7	0	30	2	0			2	0			2	30	167	62	184	118	190	107
748	9	90104108	1	1	11	12	1953	59	4	2	9	1	2					5	2	3	1	2	0			1	7	2	0	1	7	4	0	2	0			2	0			2	0	162	52	128	83	131	83
749	9	90104109	1	1	18	4	1970	43	4	2	2	2	2					3	2	7	4	2	0			2	0			1	7	0	30	2	0			2	0			0	20	165	71	141	92	137	87
750	9	90104110	1	1				55	1	2	9	2	2					3	2	7	2	2	0			2	0			1	7	4	0	2	0			2	0			5	0	167	54	155	103	164	110
751	9	90104111	1	1	26	1	1962	51	4	2	3	2	2					5	3	4	3	2	0			1	7	3	30	1	5	6	0	2	0			2	0			3	0	168	85	128	82	131	79
752	9	90104112	1																				0				0				0				0				0
753	9	90104113	1	2				37	3	2	3	2	2					6	2	7	2	2	0			1	7	2	0	1	6	0	30	2	0			2	0			2	0	158	81	148	100	149	98
754	9	90104114	1	1				55	4	2	6	2	2					6	2	7	2	2	0			1	7	2	0	1	7	1	0	2	0			2	0			2	30	161	70	142	85	119	81
755	9	90104115	1	1	13	7	1967	46	3	2	6	1	2					5	2	7	2	2	0			1	7	1	0	1	6	0	30	2	0			2	0			2	0	150	41	200	124	188	122
756	9	90104116	1	2	2	10	1959	54	1	2	6	1	2					6	2	7	2	2	0			1	7	2	0	1	5	0	30	2	0			2	0			2	0	147	48	193	99	191	90
757	9	90104117	1	2	6	7	1968	44	4	2	6	2	2					6	2	7	2	2	0			1	7	2	0	1	6	1	0	2	0			2	0			2	0	148	81	142	98	134	96
758	9	90104118	1	2				51	1	2	6	2	2					6	2	7	2	2	0			1	7	2	0	1	5	0	30	2	0			2	0			2	0	153	72	198	108	201	97
759	9	90104119	1	2	26	8	1980	32	4	2	3	2	2					6	2	7	2	2	0			1	7	2	0	1	5	0	30	2	0			2	0			2	0	163	66	133	91	134	80
760	9	90104120	1	2				40	1	2	6	2	2					5	2	6	2	2	0			1	7	2	0	1	6	0	30	2	0			2	0			2	0	150	57	116	72	116	75
761	9	90202801	2	2	22	3	1981	32	6	2	1	2	2					7	3	7	2	2	0			1	7	4	0	2	0			2	0			2	0			1	0	152	49	116	80	113	80
762	9	90202802	2	1	4	1	1955	57	6	2	3	2	1	1	3	4	0	4	3	5	2	2	0			1	5	2	0	2	0			2	0			2	0			5	0	173	78	153	94	146	97
763	9	90202803	2	2	5	5	1968	45	4	2	6	2	2					7	2	5	2	2	0			2	0			2	0			2	0			2	0			4	0	150	54	123	82	117	81
764	9	90202804	2	1	17	4	1968	44	5	2	2	2	2					5	5	5	2	2	0			1	2	3	0	2	0			2	0			2	0			3	0	163	60	150	100	145	98
765	9	90202805	2	2				28	5	2	6	2	2					5	2	7	3	2	0			1	7	2	30	1	5	1	0	2	0			2	0			5	0	156	55	105	57	111	65
766	9	90202806	2	1				40	5	2	3	2	1	30	5	7	8	4	2	6	2	2	0			1	7	2	0	1	7	1	30	2	0			2	0			4	0	164	62	128	92	126	88
767	9	90202807	2	1				42	5	2	3	2	2					5	2	7	3	2	0			1	5	1	0	1	7	1	25	2	0			2	0			5	0	160	62	129	92	126	88
768	9	90202808	2	1				35	4	2	3	2	2					2	3	5	3	2	0			1	6	1	25	1	7	1	0	2	0			2	0			6	0	158	58	130	90	132	92
769	9	90202809	2	2				38	5	2	2	2	2					4	2	7	2	2	0			1	7	5	30	1	7	0	30	2	0			2	0			1	0	147	52	110	70	110	69
770	9	90202810	2	2				64	1	5	6	2	2					3	2	6	2	2	0			1	7	2	0	1	7	0	30	2	0			2	0			1	30	143	65	138	82	135	79
771	9	90202811	2	2				30	5	2	6	2	2					3	2	7	2	2	0			1	7	2	30	1	7	0	15	2	0			2	0			1	0	144	52	143	85	138	82
772	9	90202812	2	1				68	6	2	7	2	2					5	2	7	2	2	0			2	0			1	7	0	30	2	0			2	0			1	15	162	58	152	110	150	107
773	9	90202813	2	2				45	3	2	6	2	2					3	2	7	2	2	0			1	7	4	45	1	7	0	45	2	0			2	0			4	50	154	51	184	103	192	99
774	9	90202814	2	1				40	4	2	2	2	2					4	1	7	2	2	0			1	7	2	45	1	7	3	30	2	0			2	0			1	30	156	55	198	122	172	117
775	9	90202815	2	1				60	4	2	7	2	2					5	1	5	2	2	0			1	7	1	30	1	7	2	30	2	0			2	0			4	30	157	54	144	94	142	98
776	9	90202816	2	2				30	3	1	6	2	2					4	2	7	2	2	0			1	7	1	30	1	7	0	45	2	0			2	0			4	45	141	40	144	84	142	78
777	9	90202817	2	1	15	1	1954	59	7	2	7	2	2					3	2	4	2	2	0			1	7	2	30	1	7	2	0	2	0			2	0			1	0	165	60	128	78	125	77
778	9	90202818	2	1				35	5	2	2	2	2					7	2	7	2	2	0			1	7	2	30	1	6	5	0	2	0			2	0			2	30	173	59	129	75	147	85
779	9	90202819	2	2				45	3	2	2	2	2					1	1	7	2	2	0			1	7	2	30	1	7	3	0	2	0			2	0			2	30	154	45	109	70	105	65
780	9	90202820	2	1	13	9	1945	66	5	5	3	2	2					7	4	5	2	2	0			2	0			2	0			2	0			2	0			12	0	160	70	145	75	143	78
781	9	90202901	2	2				54	1	2	6	1	2					3	2	5	2	2	0			1	7	2	0	1	5	1	0	2	0			2	0			3	0	152	62	130	84	135	85
782	9	90202902	2	1				54	5	2	2	1	2					7	2	7	2	2	0			1	7	1	0	1	7	1	0	2	0			2	0			2	0	162	60	155	101	152	99
783	9	90202903	2	1				59	3	2	6	1	2					2	1	4	2	2	0			1	7	1	0	1	7	1	0	2	0			2	0			5	0	147	57	199	95	186	83
784	9	90202904	2	2				23	6	1	5	2	2					4	2	5	2	2	0			1	7	1	0	1	7	0	30	2	0			2	0			5	0	157	49	117	73	120	75
785	9	90202905	2	1				44	5	2	1	2	2					1	2	2	2	2	0			2	0			1	7	1	0	2	0			2	0			0	15	163	57	135	87	141	87
786	9	90202906	2	2				50	4	2	6	2	2					0	0	5	2	2	0			1	7	0	30	1	2	0	20	2	0			2	0			4	0	153	69	175	122	179	113
787	9	90202907	2	1				46	5	2	3	2	2					1	1	4	2	2	0			2	0			1	5	0	30	2	0			2	0			7	0	164	64	134	87	130	88
788	9	90202908	2	1				28	5	2	5	2	2					1	1	4	2	2	0			1	3	1	0	1	7	0	30	2	0			2	0			2	0	158	63	118	75	120	77
789	9	90202909	2	2				50	6	2	6	2	2					7	2	7	2	2	0			1	7	4	45	1	7	1	0	2	0			2	0			3	0	155	65	116	88	123	85
790	9	90202910	2	2				41	5	2	6	2	2					3	1	7	1	2	0			1	7	2	0	1	7	0	15	2	0			2	0			4	30	159	55	123	88	118	80
791	9	90202911	2	2				65	1	2	6	2	2					4	1	6	1	2	0			1	7	2	0	1	5	0	15	2	0			2	0			4	30	156	66	156	98	145	90
792	9	90202912	2	2				47	4	2	6	2	2					4	1	7	1	2	0			1	7	2	30	1	7	0	15	2	0			2	0			5	30	156	70	132	92	132	89
793	9	90202913	2	2				40	6	2	6	2	2					5	2	7	1	2	0			1	7	2	0	1	7	0	15	2	0			2	0			4	0	159	56	123	70	120	77
794	9	90202914	2	1				65	4	2	3	2	2					2	1	3	1	2	0			2	0			1	7	1	0	2	0			2	0			3	0	154	55	145	83	144	77
795	9	90202915	2	1				20	6	1	5	2	1	1	2	2	0	3	1	4	1	2	0			2	0			2	0			2	0			1	7	1	0	4	0	160	56	133	87	118	79
796	9	90202916	2	2				38	5	2	6	2	2					3	1	5	1	1	1	0	30	1	7	1	30	2	0			2	0			2	0			5	0	151	65	112	74	108	68
797	9	90202917	2	2				35	5	2	6	2	2					3	2	7	2	2	0			1	7	5	0	1	7	1	30	2	0			2	0			2	45	158	53	123	87	118	81
798	9	90202918	2	1				52	5	2	2	2	2					3	1	7	2	2	0			1	7	4	45	1	7	1	45	2	0			2	0			3	0	158	62	169	98	162	94
799	9	90202919	2	2				48	5	2	2	2	2					3	2	7	2	2	0			1	7	5	0	1	7	1	0	2	0			2	0			2	0	148	59	122	85	121	82
800	9	90202920	2	1				33	7	2	2	2	1	1	3	4	1	2	3	3	2	2	0			1	7	6	45	1	7	2	45	2	0			2	0			1	0	164	78	149	89	139	86
801	9	90203001	2	2				42	3	2	3	2	2					2	2	7	2	2	0			1	7	1	30	1	7	0	15	2	0			2	0			1	30	150	70	145	94	144	94
802	9	90203002	2	2				27	4	2	6	2	2					2	2	5	2	2	0			1	7	2	15	1	7	0	20	2	0			2	0			1	30	148	54	110	70	110	60
803	9	90203003	2	2				38	5	2	6	2	2					3	2	7	2	2	0			1	7	1	30	1	6	0	30	2	0			2	0			1	30	148	52	125	80	122	82
804	9	90203004	2	1				69	3	2	3	2	2					3	2	7	2	2	0			1	7	1	30	1	7	0	30	2	0			2	0			1	0	154	55	130	89	130	85
805	9	90203005	2	2				42	2	2	3	2	2					3	2	5	3	1	6	3	0	1	7	2	0	1	6	0	45	2	0			2	0			1	30	146	52	110	76	107	74
806	9	90203006	2	1				60	3	2	3	2	1	30	4	7	4	4	2	6	3	2	0			2	0			1	4	0	25	2	0			2	0			6	0	160	58	126	82	128	84
807	9	90203007	2	2				40	5	2	6	2	2					5	3	7	3	2	0			1	7	2	0	1	4	0	15	2	0			2	0			4	0	156	73	128	92	126	90
808	9	90203008	2	1				55	5	2	3	2	1	18	3	5	4	7	2	7	2	2	0			2	0			1	7	1	30	2	0			2	0			3	0	156	65	126	72	121	74
809	9	90203009	2	1				30	5	2	3	1	1	8	4	6	4	6	3	7	3	2	0			1	4	0	30	1	6	1	0	2	0			2	0			4	0	158	69	130	88	128	88
810	9	90203010	2	1				38	5	2	3	2	2					6	3	7	2	2	0			2	0			1	7	1	30	2	0			2	0			3	0	162	68	108	74	115	75
811	9	90203011	2	1	4	5	1986	27	5	1	5	1	1	4	4	6	2	3	3	7	1	2	0			1	3	3	0	1	4	2	0	1	3	2	0	2	0			3	0	160	58	118	84	124	79
812	9	90203012	2	2				68	1	2	6	2	2					3	3	4	2	2	0			2	0			1	7	1	0	2	0			2	0			8	0	147	52	157	95	155	93
813	9	90203013	2	2	5	2	1953	59	1	2	6	2	2					4	3	4	3	2	0			2	0			2	0			1	4	3	0	2	0			10	0	140	58	145	110	143	100
814	9	90203014	2	2				66	5	2	6	2	2					7	3	3	2	2	0			2	0			1	5	1	0	2	0			2	0			5	0	150	58	144	72	140	70
815	9	90203015	2	1	31	1	1954	59	4	2	7	1	2					2	1	7	4	2	0			1	7	1	30	1	7	2	30	2	0			2	0			3	30	166	54	114	79	121	86
816	9	90203016	2	1	21	12	1983	29	6	1	3	1	1	3	1	1	0	2	2	2	2	2	0			1	7	3	45	1	7	0	45	2	0			2	0			1	30	171	69	140	92	136	88
817	9	90203017	2	2				45	1	2	6	1	2					1	1	1	2	2	0			1	7	3	30	1	7	1	30	2	0			2	0			2	45	144	46	124	78	120	73
818	9	90203018	2	1	3	3	1962	51	4	2	3	2	2					7	1	7	4	2	0			1	7	3	30	1	7	0	30	2	0			2	0			0	30	169	68	127	87	114	85
819	9	90203019	2	2				22	6	1	2	2	2					3	2	7	2	2	0			1	7	2	30	1	7	1	45	2	0			2	0			1	30	157	49	115	67	119	65
820	9	90203020	2	2				45	4	2	6	2	2					4	2	7	2	2	0			1	7	4	30	1	7	0	45	2	0			2	0			1	30	156	68	129	78	131	83
821	9	90204201	2	1				45	6	2	3	2	2					7	1	4	2	2	0			1	7	2	0	1	7	1	0	2	0			2	0			3	0	180	123	130	83	129	85
822	9	90204202	2	1				27	6	1	5	2	2					4	1	7	2	2	0			1	7	1	0	1	4	0	30	2	0			2	0			5	0	157	57	155	98	156	96
823	9	90204203	2	2				44	4	2	3	2	2					5	1	7	2	2	0			1	7	2	0	1	7	1	0	2	0			2	0			3	0	158	72	135	85	138	82
824	9	90204204	2	2				25	5	2	5	2	2					7	2	5	2	2	0			1	5	2	0	1	7	1	30	2	0			2	0			4	0	152	48	109	75	104	69
825	9	90204205	2	1				69	6	2	2	1	1	3	2	2	0	1	1	4	2	2	0			1	4	1	0	1	7	1	0	2	0			2	0			2	0	164	56	149	73	148	75
826	9	90204206	2	2				42	2	2	6	2	2					0	0	3	1	2	0			2	0			1	3	0	30	2	0			2	0			4	0	151	52	164	116	157	103
827	9	90204207	2	1				67	1	2	7	2	2					0	0	7	2	2	0			2	0			1	7	1	30	2	0			2	0			2	0	159	52	169	100	159	95
828	9	90204208	2	1				55	3	2	1	1	2					1	1	5	2	2	0			1	4	3	0	1	4	1	0	2	0			2	0			2	0	168	75	130	84	143	84
829	9	90204209	2	1				52	4	2	3	2	1	14	4	13	7	5	3	7	2	2	0			1	7	5	0	1	7	2	0	2	0			2	0			2	45	172	84	140	70	126	74
830	9	90204210	2	2				35	6	2	6	2	2					5	1	6	2	2	0			1	7	2	30	2	0			2	0			2	0			5	0	157	55	100	66	100	63
831	9	90204211	2	2				25	6	2	6	2	2					3	1	3	2	2	0			1	7	2	30	2	0			2	0			2	0			5	0	150	57	116	76	123	68
832	9	90204212	2	2				49	1	2	6	2	1	1	1	1	0	2	1	5	1	2	0			1	7	1	30	1	3	2	0	2	0			2	0			5	0	149	72	161	95	157	100
833	9	90204213	2	2				59	1	2	6	2	2					5	2	6	1	2	0			1	7	2	0	2	0			2	0			2	0			5	0	149	55	123	69	115	67
834	9	90204214	2	1				55	4	5	3	2	2					3	2	5	1	2	0			2	0			1	7	2	0	2	0			2	0			3	0	155	56	135	71	132	80
835	9	90204215	2	2				40	4	2	6	1	1	1	1	1	0	3	2	5	1	2	0			1	7	2	0	2	0			2	0			2	0			5	0	146	65	140	84	134	92
836	9	90204216	2	2				30	1	2	6	2	2					2	1	5	2	2	0			1	7	2	0	1	7	0	30	2	0			2	0			5	0	152	61	113	79	112	71
837	9	90204217	2	2				55	1	2	6	1	2					3	1	7	1	2	0			1	7	2	0	2	0			2	0			2	0			4	0	160	74	210	134	215	137
838	9	90204218	2	1				56	5	2	3	2	1	20	2	2	0	5	2	7	1	2	0			1	5	1	0	1	7	1	0	2	0			2	0			3	0	164	60	172	102	155	98
839	9	90204219	2	2				58	4	2	6	2	2					3	1	5	1	2	0			1	5	2	0	2	0			2	0			2	0			5	0	146	60	138	75	145	81
840	9	90204220	2	2				23	6	2	6	2	2					5	3	5	2	1	2	0	30	1	7	4	0	1	7	1	0	2	0			2	0			4	45	158	55	114	68	105	75
841	10	100104301	1	2	24	8	1967	46	1	2	6	2	2					2	1	6	2	1	4	2	0	1	7	2	30	1	7	0	30	2	0			2	0			1	0	144	57	142	92	136	95
842	10	100104302	1	2	30	11	1955	57	1	2	6	2	2					1	1	6	2	1	5	2	0	1	7	2	30	1	7	0	30	2	0			2	0			2	0	152	53	187	95	178	90
843	10	100104303	1	2				57	1	2	6	2	2					0	0	6	2	1	6	1	0	1	7	2	0	1	7	0	30	2	0			2	0			1	0	146	43	156	96	141	91
844	10	100104304	1	2	26	9	1961	52	1	2	6	1	2					0	0	6	2	1	2	1	0	1	7	2	0	1	7	0	30	2	0			2	0			1	0	153	50	136	77	145	83
845	10	100104305	1	2				60	1	2	6	2	2					0	0	6	2	1	6	1	0	1	7	2	0	1	7	0	30	2	0			2	0			1	0	149	40	148	67	134	58
846	10	100104306	1	2	6	7	1983	30	4	1	3	2	2					1	1	6	2	1	5	1	0	2	0			1	7	0	30	2	0			2	0			1	0	152	50	122	78	118	73
847	10	100104307	1	2				28	1	2	6	2	2					1	1	5	2	1	5	1	0	1	7	2	0	1	7	0	30	2	0			2	0			1	0	154	59	127	78	114	70
848	10	100104308	1	2	14	5	1959	53	1	2	6	2	2					0	0	6	2	1	6	2	0	1	7	2	0	1	7	0	30	2	0			2	0			1	0	147	58	151	103	150	91
849	10	100104309	1	2				60	1	2	6	2	2					0	0	6	2	1	2	1	0	1	7	2	0	2	0			2	0			2	0			1	0	146	46	151	92	139	77
850	10	100104310	1	1	1	8	1955	57	1	2	6	2	2					0	0	6	2	1	6	1	0	1	7	2	0	1	7	0	30	2	0			2	0			1	0	159	71	201	113	197	102
851	10	100104311	1	2				59	1	2	6	2	2					0	0	5	2	1	4	1	0	1	7	2	0	1	6	0	30	2	0			2	0			1	0	148	49	147	88	144	82
852	10	100104312	1	2	12	8	1953	59	1	2	6	2	2					0	0	6	2	1	3	1	0	1	7	2	0	1	7	0	30	2	0			2	0			1	0	150	62	184	87	184	79
853	10	100104313	1	2				29	1	2	6	2	2					0	0	5	2	1	5	1	0	1	7	2	0	1	7	1	0	2	0			2	0			0	30	150	41	127	84	114	75
854	10	100104314	1	2				34	1	2	6	2	2					0	0	6	2	1	5	1	0	1	7	2	0	1	7	0	30	2	0			2	0			1	0	154	52	119	77	127	75
855	10	100104315	1	2	12	12	1995	17	4	1	5	2	2					3	1	4	1	2	0			1	7	4	30	1	7	2	30	2	0			2	0			2	30	156	51	123	77	125	65
856	10	100104316	1	2	19	1	1989	24	4	2	6	2	2					0	0	3	1	2	0			1	7	5	0	1	7	3	30	2	0			2	0			3	30	148	53	129	83	129	81
857	10	100104317	1	2	19	6	1992	21	5	1	5	2	2					0	0	2	1	2	0			1	7	6	0	1	7	2	30	2	0			2	0			2	0	147	45	135	82	120	77
858	10	100104318	1	2	15	6	1944	68	1	5	9	1	1	25	8	15	17	0	0	3	2	2	0			1	4	1	0	1	7	1	30	2	0			2	0			5	30	147	36	140	72	131	69
859	10	100104319	1	1	17	11	1988	24	4	2	3	1	1	22	9	13	5	0	0	3	2	2	0			1	7	4	0	1	7	5	30	2	0			2	0			3	30	162	50	109	76	103	68
860	10	100104320	1	2	11	3	1979	34	3	2	3	2	2					1	1	2	1	1	3	1	3	1	7	3	30	1	7	5	30	2	0			2	0			3	0	152	58	108	71	105	65
861	10	100104401	1	2	3	8	1963	49	5	2	1	2	2					3	2	7	1	1	4	1	30	1	5	2	0	1	7	2	0	2	0			2	0			1	45	156	74	133	84	125	84
862	10	100104402	1	2				44	3	2	6	2	2					3	2	7	2	2	0			1	7	1	30	2	0			2	0			2	0			2	0	151	71	118	81	116	77
863	10	100104403	1	2	5	12	1992	20	5	1	5	2	2					2	2	7	2	2	0			1	4	1	0	1	7	1	0	2	0			2	0			2	0	150	48	119	78	100	70
864	10	100104404	1	1	25	5	1966	47	4	2	1	1	2					4	2	7	4	1	2	1	30	1	3	2	0	1	6	2	0	2	0			2	0			1	0	162	68	118	68	118	71
865	10	100104405	1	2	3	6	1963	50	2	2	6	2	2					3	2	7	4	2	0			1	3	2	0	2	0			2	0			2	0			5	0	155	87	135	89	124	80
866	10	100104406	1	1				32	4	2	3	2	2					2	2	7	4	2	0			2	0			1	7	1	0	2	0			2	0			5	0	168	55	119	78	116	75
867	10	100104407	1	1	31	12	1958	54	4	2	3	2	2					1	1	4	2	2	0			2	0			1	7	1	0	2	0			2	0			5	0	151	51	140	92	139	89
868	10	100104408	1	2				69	1	5	9	2	2					2	2	7	2	2	0			1	7	1	0	1	7	1	0	2	0			2	0			5	0	151	50	119	81	125	73
869	10	100104409	1	2	3	5	1978	35	1	2	3	1	2					2	1	6	2	1	2	2	30	1	7	1	0	1	7	2	0	2	0			2	0			2	0	156	47	133	88	130	79
870	10	100104410	1	2	7	10	1995	17	3	1	5	2	2					2	1	3	2	2	0			1	7	0	30	1	7	0	30	2	0			2	0			3	0	156	50	119	68	113	65
871	10	100104411	1	2	12	2	1980	33	4	2	6	2	2					2	2	2	2	1	1	1	0	1	7	2	0	1	7	0	30	2	0			2	0			2	0	159	45	122	68	118	79
872	10	100104412	1	1	30	11	1948	63	3	2	3	1	1	20	1	1	0	2	2	4	2	1	1	2	0	2	0			1	2	1	0	2	0			2	0			5	0	157	60	113	75	108	74
873	10	100104413	1	2				21	3	2	6	2	2					2	1	2	2	2	0			1	7	1	30	1	3	0	30	2	0			2	0			5	0	150	45	118	71	112	67
874	10	100104414	1	1	23	5	1952	60	1	2	3	2	1	30	1	1	0	1	1	1	2	1	7	6	0	2	0			1	7	1	0	2	0			2	0			1	0	159	45	122	68	118	79
875	10	100104415	1	2				64	1	2	9	2	2					1	1	2	1	2	0			2	0			1	7	1	30	2	0			2	0			6	30	146	47	212	91	191	96
876	10	100104416	1	2	25	6	1983	30	4	2	6	2	2					0	0	3	1	2	0			1	6	3	30	1	7	1	30	2	0			2	0			1	0	148	66	104	71	100	75
877	10	100104417	1	2				31	1	2	3	2	2					1	1	3	2	2	0			1	7	5	30	1	6	4	30	2	0			2	0			2	30	147	54	98	68	100	70
878	10	100104418	1	1	11	8	1969	44	4	2	3	1	1	10	4	4	0	0	0	7	2	1	7	3	0	1	7	2	0	1	7	4	0	2	0			2	0			0	20	167	68	127	87	131	86
879	10	100104419	1	2	20	12	1967	45	1	2	3	1	1	12	1	1	0	2	1	3	1	2	0			1	7	4	0	1	7	2	0	2	0			2	0			1	0	156	47	124	81	121	77
880	10	100104420	1	1				32	1	2	2	1	2					2	1	2	1	2	0			1	7	9	0	1	7	4	0	2	0			2	0			2	0	154	54	127	76	122	73
881	10	100104501	1	1	18	6	1983	30	2	2	3	2	2					4	2	7	2	2	0			1	7	1	30	1	7	4	0	2	0			2	0			6	0	156	56	134	64	120	42
882	10	100104502	1	1				30	1	2	3	2	1	16	1	3	0	4	1	7	2	77	7	8	0	77	7	2	0	77	7	5	0	77	0			77	0			1	0	153	51	123	65	124	66
883	10	100104503	1	2				39	1	2	3	1	1	30	1	2	0	0	0	7	2	77	7	3	0	77	7	8	0	77	7	6	0	77	0			77	0			0	30	152	45	122	87	116	85
884	10	100104504	1	1	22	5	1951	61	1	2	3	1	2					0	0	7	2	2	0			1	7	5	0	1	7	0	30	2	0			2	0			0	20	172	61	138	81	132	80
885	10	100104505	1	2				26	1	2	6	1	1	1	1	1	0	1	1	2	1	1	4	3	30	1	7	1	0	1	7	0	30	2	0			2	0			2	0	152	54	135	77	134	82
886	10	100104506	1	2				24	1	2	6	1	1	2	1	1	0	1	1	1	2	1	3	4	0	1	7	2	0	1	3	0	30	2	0			2	0			2	0	157	52	118	78	114	78
887	10	100104507	1	2				31	1	2	6	1	1	1	1	1	0	0	0	2	2	1	3	5	0	1	7	2	0	1	5	0	30	2	0			2	0			2	0	145	47	110	71	104	73
888	10	100104508	1	1				64	1	3	6	2	2					1	1	1	2	2	0			2	0			1	7	2	0	2	0			2	0			2	30	144	43	128	76	124	75
889	10	100104509	1	1				42	1	4	3	1	2					3	1	6	2	2	0			1	7	1	30	1	7	0	30	2	0			2	0			3	30	156	51	110	67	106	63
890	10	100104510	1	2				50	1	2	3	1	1	30	4	8	5	0	0	4	2	1	5	2	0	1	3	3	0	1	7	1	0	2	0			2	0			1	0	149	46	115	82	119	71
891	10	100104511	1	1				69	1	5	3	1	2					3	2	7	2	2	0			1	6	1	30	1	6	1	30	2	0			2	0			2	30	158	52	136	90	139	92
892	10	100104512	1	1				37	1	2	3	1	1	17	4	6	5	2	1	7	2	1	3	5	0	1	7	1	45	1	7	2	30	2	0			2	0			2	0	155	51	111	67	107	63
893	10	100104513	1	2				28	1	2	3	2	2					3	2	7	2	2	0			1	6	1	30	1	6	1	30	2	0			2	0			1	30	150	50	125	85	138	81
894	10	100104514	1	2				29	1	2	6	2	1	3	3	3	0	0	0	2	1	1	7	4	0	1	7	2	0	1	7	1	30	2	0			2	0			1	0	140	41	113	80	114	77
895	10	100104515	1	1				42	2	2	3	2	1	12	3	3	0	0	0	2	1	1	7	4	0	2	0			1	7	2	0	2	0			2	0			0	30	162	58	135	84	136	97
896	10	100104516	1	1				62	1	5	9	1	1	30	10	15	30	0	0	3	2	2	0			2	0			2	0			2	0			2	0			8	0	152	48	134	92	127	90
897	10	100104517	1	1				59	1	2	3	1	1	30	12	12	30	1	1	2	1	2	0			1	3	2	0	1	7	1	0	2	0			2	0			3	0	165	53	125	75	120	73
898	10	100104518	1	1				20	1	1	3	1	1	15	4	4	15	0	0	0		1	7	3	0	1	7	1	0	1	7	2	30	2	0			2	0			1	0	166	58	134	69	128	74
899	10	100104519	1	2				50	1	2	6	1	1	30	2	2	0	0	0	4	1	1	7	3	0	1	7	2	0	1	7	1	30	2	0			2	0			0	30	148	52	120	81	113	79
900	10	100104520	1	1				39	1	2	3	2	2					0	0	5	1	1	7	2	0	2	0			1	7	1	30	2	0			2	0			0	30	170	54	121	71	118	70
901	11	110104601	1	2				36	1	2	8	1	2					0	0	5	4	1	4	2	0	1	7	1	30	1	7	1	30	2	0			2	0			2	30	147	37	117	77	115	79
902	11	110104602	1	2				45	1	2	8	1	2					0	0	4	3	1	7	2	0	2	0			1	5	1	30	2	0			2	0			2	0	140	37	131	88	133	87
903	11	110104603	1	1				39	1	5	3	1	1	7	6	15	30	0	0	3	2	1	7	4	0	1	7	2	0	1	7	2	0	2	0			2	0			1	0	145	44	120	85	126	75
904	11	110104604	1	2				32	1	2	3	1	2					0	0	5	2	1	4	2	0	1	5	1	30	1	5	2	30	2	0			2	0			3	0	150	45	123	76	114	67
905	11	110104605	1	2				32	1	2	6	2	1	30	5	8	30	0	0	3	2	1	4	3	0	1	3	1	0	1	7	1	0	2	0			2	0			4	0	147	47	113	80	107	75
906	11	110104606	1	2				35	1	2	3	2	1	10	3	6	2	2	2	7	4	2	0			1	7	2	0	1	5	1	0	2	0			2	0			5	0	139	48	118	73	118	71
907	11	110104607	1	1				40	1	2	3	1	1	20	4	8	5	0	0	5	3	2	0			1	5	1	30	1	7	2	30	2	0			2	0			3	0	175	47	105	70	102	69
908	11	110104608	1	2				32	1	2	6	2	2					0	0	2	2	2	0			1	7	5	0	1	7	2	0	2	0			2	0			4	0	146	47	132	92	137	89
909	11	110104609	1	2				42	1	2	3	1	2					0	0	4	2	2	0			1	7	1	30	1	7	2	0	2	0			2	0			5	0	145	42	99	60	94	56
910	11	110104610	1	1	30	12	1984	28	3	2	3	1	2					0	0	4	4	1	5	2	30	1	3	1	30	1	7	1	0	2	0			2	0			3	0	159	54	127	75	123	79
911	11	110104611	1	2				19	2	1	3	2	2					1	2	5	3	2	0			2	0			2	0			2	0			2	0			5	0	143	53	150	105	129	90
912	11	110104612	1	1				36	4	2	2	2	2					2	2	7	4	2	0			2	0			1	7	0	30	2	0			2	0			5	0	164	62	126	85	133	83
913	11	110104613	1	2				40	1	2	6	2	2					0	0	5	2	1	6	2	0	1	7	2	0	1	7	1	30	2	0			2	0			1	0	153	53	130	84	122	87
914	11	110104614	1	2				40	1	2	6	2	2					1	1	6	2	2	0			2	0			1	6	2	0	2	0			2	0			1	0	157	53	124	73	128	80
915	11	110104615	1	2				56	1	2	6	1	2					0	0	6	2	1	6	2	0	1	7	2	30	1	7	1	30	2	0			2	0			1	0	146	42	157	93	146	87
916	11	110104616	1	1				50	1	2	6	2	2					0	0	6	2	1	6	3	0	1	7	2	0	1	7	1	0	2	0			2	0			1	0	156	51	148	92	153	85
917	11	110104617	1	2				49	1	2	6	1	2					0	0	6	2	1	7	2	30	1	7	2	0	1	7	2	0	2	0			2	0			0	30	155	56	112	65	106	64
918	11	110104618	1	2	9	12	1986	26	1	2	6	2	2					1	1	6	2	1	6	2	0	1	7	2	30	1	7	2	0	2	0			2	0			1	0	146	46	102	70	98	59
919	11	110104619	1	2				35	1	2	6	1	2					0	0	0		1	6	2	0	1	7	2	0	1	7	2	0	2	0			2	0			1	0	153	46	166	69	118	67
920	11	110104620	1	1				29	1	2	6	1	2					0	0	0		1	6	3	0	1	7	2	0	1	7	1	0	2	0			2	0			1	0	157	51	132	86	127	84
921	11	110104701	1	1	20	1	1997	16	4	1	5	2	2					5	2	7	2	2	0			2	0			1	7	3	0	1	7	2	0	1	1	1	0	1	0	170	62	145	85	138	74
922	11	110104702	1	2	8	11	1985	27	6	2	2	2	2					2	2	4	2	1	3	1	0	1	7	0	30	1	7	2	0	2	0			2	0			3	0	157	65	118	74	112	67
923	11	110104703	1	2				40	2	2	6	2	2					2	1	2	3	1	5	2	0	1	7	1	30	1	7	2	0	2	0			2	0			1	30	158	78	129	79	118	78
924	11	110104704	1	2				25	2	2	6	2	2					5	2	2	2	1	7	2	0	1	2	0	30	1	7	1	0	2	0			2	0			1	30	155	46	113	74	106	67
925	11	110104705	1	2	26	9	1958	55	2	2	6	2	2					7	2	4	2	2	0			1	7	3	0	1	7	0	30	2	0			2	0			0	30	160	61	117	76	112	70
926	11	110104706	1	1	4	10	1947	65	1	2	3	2	2					3	2	7	2	2	0			2	0			1	6	1	30	2	0			2	0			1	30	168	77	101	71	101	72
927	11	110104707	1	2	15	9	1957	55	1	2	6	2	2					3	2	7	2	1	4	0	30	1	6	1	0	1	6	1	30	2	0			2	0			2	0	147	65	158	103	157	104
928	11	110104708	1	1	23	3	1997	16	4	1	5	2	2					2	1	6	2	1	2	2	30	1	3	1	0	1	7	2	0	1	3	0	45	2	0			1	0	160	52	121	66	119	64
929	11	110104709	1	1	24	6	1962	50	2	5	3	1	1	30	5	10	20	3	2	7	2	1	5	2	0	1	4	2	30	1	6	1	0	2	0			2	0			1	0	162	52	141	90	138	91
930	11	110104710	1	2				27	1	2	6	2	2					3	2	7	2	2	0			1	7	2	0	1	3	1	30	2	0			2	0			2	0	145	69	131	88	126	89
931	11	110104711	1	2				32	3	2	6	2	2					1	2	3	1	1	3	2	0	1	7	3	0	1	7	1	0	2	0			2	0			2	0	136	37	111	71	113	66
932	11	110104712	1	1				55	2	2	3	2	2					5	2	7	2	2	0			1	7	1	0	1	7	3	0	2	0			2	0			4	0	160	65	129	86	123	78
933	11	110104713	1	2				30	2	2	6	2	2					3	4	6	3	2	0			1	7	3	0	1	7	2	0	2	0			2	0			1	0	152	61	133	90	123	92
934	11	110104714	1	2				42	2	2	6	2	2					2	3	7	4	1	3	4	0	1	7	3	0	1	7	0	30	2	0			2	0			2	0	147	66	122	77	123	80
935	11	110104715	1	2				35	2	2	6	2	2					2	1	3	1	2	0			1	7	2	0	1	7	3	0	2	0			2	0			2	0	148	64	121	72	117	72
936	11	110104716	1	2				34	2	2	3	2	2					1	1	3	1	2	0			1	7	6	0	1	7	2	0	2	0			2	0			3	0	150	52	127	72	115	71
937	11	110104717	1	2	11	2	1998	15	4	1	5	2	2					0	0	2	1	2	0			1	7	0	30	1	7	1	0	2	0			2	0			5	0	144	35	127	91	122	87
938	11	110104718	1	1	25	9	1977	36	3	2	2	1	2					5	1	4	2	1	3	4	0	1	3	3	0	1	7	6	0	2	0			1	3	1	0	4	0	162	57	122	76	109	67
939	11	110104719	1	2				60	1	5	3	2	2					0	0	3	1	2	0			1	7	5	0	1	7	2	0	2	0			2	0			2	0	150	44	135	67	134	70
940	11	110104720	1	2				40	1	2	3	2	2					2	1	4	1	1	2	2	0	1	7	6	0	1	7	2	0	2	0			2	0			4	0	145	44	115	74	112	75
941	11	110104801	1	1				22	3	2	3	2	2					1	2	4	2	1	7	3	0	2	0			1	7	2	0	2	0			2	0			2	0	163	57	117	61	114	60
942	11	110104802	1	1				35	3	2	3	2	2					1	1	4	2	1	4	6	0	2	0			1	7	3	0	2	0			2	0			3	0	158	50	133	70	123	71
943	11	110104803	1	2				56	1	2	6	1	2					2	1	2	3	1	4	3	0	1	2	0	30	1	7	2	0	2	0			2	0			3	0	151	51	105	70	114	76
944	11	110104804	1	1	1	9	1959	54	1	2	3	1	2					1	2	4	1	1	7	10	0	2	0			1	7	2	0	2	0			2	0			4	0	149	44	112	71	109	75
945	11	110104805	1	1	5	4	1965	48	2	2	3	1	2					0	0	1	2	77	7	12	0	77	0			77	7	2	0	77	0			77	0			3	0	163	56	118	59	116	73
946	11	110104806	1	1	14	9	1963	50	2	2	3	1	2					2	2	3	2	1	4	12	0	2	0			1	7	2	30	2	0			2	0			0	30	155	48	109	64	109	62
947	11	110104807	1	1	12	10	1965	47	1	2	3	2	2					1	2	4	2	1	7	3	0	2	0			1	7	2	30	2	0			2	0			0	30	154	54	103	71	98	62
948	11	110104808	1	1				25	1	2	3	1	1	2	3	10	1	2	1	2	1	1	4	5	0	1	7	2	0	1	7	3	0	2	0			2	0			2	0	164	54	144	83	130	70
949	11	110104809	1	2	11	6	1954	58	2	2	4	2	2					2	1	3	2	2	0			1	7	2	0	1	7	2	0	2	0			2	0			2	0	147	44	126	77	121	76
950	11	110104810	1	2				25	2	2	3	2	2					2	1	2	1	1	2	4	0	1	7	3	0	1	7	2	0	2	0			2	0			2	0	134	30	115	80	105	72
951	11	110104811	1	1	9	12	1984	28	4	2	3	1	1	1	6	6	1	1	1	2	1	77	7	8	0	77	7	3	0	77	7	7	0	77	0			77	0			3	0	162	68	140	66	132	68
952	11	110104812	1	2	27	2	1961	52	1	2	6	2	2					2	1	5	2	2	0			1	7	5	0	1	7	2	0	2	0			2	0			1	30	144	45	134	78	123	77
953	11	110104813	1	2	15	2	1945	68	1	2	3	2	1	1	1	2	0	0	0	3	1	2	0			1	7	4	0	1	7	3	0	2	0			2	0			1	0	133	39	194	106	175	95
954	11	110104814	1	1				40	2	2	3	2	2					3	1	3	2	77	7	6	0	77	7	4	0	77	7	4	0	77	0			77	0			1	30	161	55	122	80	119	72
955	11	110104815	1	1	23	1	1985	28	4	2	3	2	1	1	8	8	1	3	2	6	2	1	5	2	30	1	6	2	0	1	6	6	0	2	0			2	0			1	30	158	53	114	72	110	72
956	11	110104816	1	1	27	7	1976	36	2	2	3	1	1	8	4	6	3	5	2	5	2	1	6	8	0	1	7	2	30	1	7	1	0	2	0			2	0			1	30	170	53	120	69	113	69
957	11	110104817	1	1				53	1	2	3	2	1	29	4	9	17	3	1	5	2	1	6	2	30	1	7	1	30	1	6	2	0	2	0			2	0			1	30	165	55	123	78	120	74
958	11	110104818	1	1	4	3	1981	32	3	2	3	2	2					2	1	1	2	2	0			1	7	2	0	1	5	1	30	2	0			2	0			2	0	157	52	123	73	123	67
959	11	110104819	1	2	7	2	1988	25	5	2	5	2	2					3	1	3	1	2	0			1	7	4	0	1	7	2	0	2	0			2	0			3	0	138	48	117	72	113	67
960	11	110104820	1	2	4	7	1998	15	4	1	5	2	2					2	1	2	1	2	0			1	7	5	0	1	7	1	0	2	0			2	0			2	0	150	54	120	80	118	79
961	12	120104901	1	1	11	3	1987	26	2	2	3	2	2					5	2	5	3	1	4	4	30	1	6	3	0	1	6	1	0	2	0			2	0			2	0	156	51	137	100	133	96
962	12	120104902	1	1	29	3	1973	40	1	2	3	2	2					6	2	6	2	1	6	1	0	1	6	2	0	1	7	1	30	2	0			2	0			3	0	162	55	121	76	111	79
963	12	120104903	1	2	25	3	1971	42	1	2	6	2	1	15	20	40	15	3	2	7	2	1	7	2	0	1	6	1	30	1	7	1	0	2	0			2	0			1	30	153	46	127	81	120	80
964	12	120104904	1	1				31	3	2	3	2	1	3	6	12	3	2	1	2	2	1	5	1	30	1	6	2	30	1	6	1	30	2	0			2	0			1	45	155	49	120	72	116	72
965	12	120104905	1	1				30	2	5	3	2	1	5	1	1	0	3	2	4	2	1	7	1	0	1	7	1	0	1	7	2	0	2	0			2	0			1	0	153	43	120	89	119	81
966	12	120104906	1	2	4	8	1995	18	3	2	6	2	2					1	1	3	2	2	0			1	7	0	30	1	7	1	0	2	0			2	0			2	0	148	42	98	63	100	61
967	12	120104907	1	1				43	1	2	3	1	1	3	1	3	0	1	1	7	2	2	0			1	7	0	30	1	7	2	0	2	0			2	0			2	0	147	39	146	100	140	97
968	12	120104908	1	2	29	4	1983	30	2	2	6	2	2					0	0	2	2	2	0			1	7	2	0	1	7	2	0	2	0			2	0			1	0	140	52	127	69	124	82
969	12	120104909	1	2	24	6	1993	20	3	1	3	2	2					1	1	6	2	1	7	2	0	1	7	3	0	1	7	4	0	2	0			2	0			1	0	146	55	137	80	116	82
970	12	120104910	1	2				21	1	1	3	2	2					0	0	1	1	1	7	2	0	1	7	3	0	1	7	2	0	2	0			2	0			1	0	152	53	126	84	120	80
971	12	120104911	1	2	30	12	1985	27	1	2	3	2	1	12	1	2	0	0	0	3	1	1	7	2	0	1	7	4	0	1	7	2	0	2	0			2	0			2	0	146	45	93	68	94	65
972	12	120104912	1	1				27	1	2	3	2	1	3	3	6	1	0	0	0		1	7	4	0	1	7	3	0	1	7	3	0	2	0			2	0			1	0	152	49	135	82	129	84
973	12	120104913	1	2	12	9	1992	20	2	2	6	2	2					0	0	0		1	3	2	0	1	7	4	0	1	7	2	0	2	0			2	0			3	0	151	48	113	73	114	75
974	12	120104914	1	2				50	1	2	6	1	1	9	3	3	0	0	0	2	1	2	0			1	7	3	0	1	7	1	0	2	0			2	0			3	0	147	43	100	66	105	67
975	12	120104915	1	1	20	4	1951	61	1	2	3	2	2					0	0	6	2	1	3	2	0	1	7	5	0	1	7	3	0	2	0			2	0			1	0	145	48	139	91	134	89
976	12	120104916	1	2	3	2	1996	17	4	1	5	2	2					1	1	0		1	7	3	0	1	7	4	0	1	7	2	0	2	0			2	0			2	0	149	55	112	68	108	67
977	12	120104917	1	1				27	1	2	3	2	2					0	0	2	1	1	4	4	0	1	7	3	0	1	7	1	0	2	0			2	0			2	0	154	51	107	71	108	67
978	12	120104918	1	2	27	10	1993	19	4	1	2	2	2					2	1	7	2	1	7	2	0	1	7	2	0	1	7	1	0	2	0			2	0			4	0	154	56	112	76	124	84
979	12	120104919	1	2				28	1	2	6	2	2					0	0	4	1	1	4	3	0	1	7	2	0	1	7	2	0	2	0			2	0			2	0	146	59	123	78	118	85
980	12	120104920	1	2	18	8	1980	33	3	2	6	2	2					2	1	1	1	2	0			1	4	1	0	1	7	1	0	2	0			2	0			1	0	147	46	113	78	105	77
981	12	120105001	1	2	18	6	1963	50	1	2	6	2	2					1	1	5	2	1	6	2	0	1	7	2	0	1	7	1	0	2	0			2	0			1	0	156	47	135	84	130	78
982	12	120105002	1	1	8	3	1975	38	3	2	6	2	2					0	0	5	2	1	7	3	0	1	7	2	0	1	7	1	0	2	0			2	0			1	0	159	62	121	77	119	74
983	12	120105003	1	2				32	1	2	6	2	2					0	0	3	2	1	4	1	30	1	7	2	0	1	3	0	30	2	0			2	0			1	30	152	57	156	97	152	92
984	12	120105004	1	1	22	11	1966	46	5	2	1	1	2					0	0	6	2	2	0			1	7	2	0	1	7	1	0	2	0			2	0			1	30	157	59	180	122	161	106
985	12	120105005	1	2				41	1	2	6	1	2					0	0	4	2	1	6	2	0	1	7	2	0	1	5	1	0	2	0			2	0			1	0	152	54	115	87	114	84
986	12	120105006	1	1	3	2	1950	63	1	5	8	2	1	16	6	10	7	0	0	3	2	2	0			1	5	1	0	1	5	3	0	2	0			2	0			6	30	156	47	133	95	138	86
987	12	120105007	1	1	25	12	1981	31	2	2	3	2	1	12	10	18	6	0	0	2	1	1	3	4	3	1	7	5	0	1	7	3	0	2	0			2	0			2	30	165	65	149	98	114	95
988	12	120105008	1	1				35	1	2	3	2	2					0	0	2	1	1	3	2	3	1	3	3	30	1	7	5	30	2	0			2	0			2	0	152	51	126	83	130	77
989	12	120105009	1	2				55	1	2	6	1	2					0	0	0		1	3	4	0	1	7	6	0	1	7	2	0	2	0			2	0			2	0	155	48	124	76	113	70
990	12	120105010	1	1	29	6	1962	51	1	2	3	2	1	8	5	8	8	0	0	2	1	1	5	4	0	1	7	5	30	1	7	3	30	2	0			2	0			1	0	161	58	154	101	152	103
991	12	120105011	1	2	29	12	1984	28	1	2	6	2	2					0	0	5	2	1	7	2	0	1	7	2	0	1	7	0	30	2	0			2	0			1	30	144	39	140	98	123	92
992	12	120105012	1	2	30	12	1991	21	2	2	6	2	2					1	1	3	2	2	0			1	7	1	30	2	0			2	0			2	0			1	0	133	38	125	97	123	91
993	12	120105013	1	2				55	1	2	6	2	2					0	0	2	1	2	0			1	7	2	0	1	2	0	30	2	0			2	0			1	0	154	46	154	85	143	83
994	12	120105014	1	2				41	1	2	6	2	2					0	0	5	2	1	7	2	0	1	7	2	15	1	7	1	0	2	0			2	0			1	0	150	48	117	74	113	73
995	12	120105015	1	2	12	12	1958	54	1	2	6	2	2					0	0	4	2	1	7	3	0	1	7	2	0	1	6	1	0	2	0			2	0			0	30	148	43	141	88	166	89
996	12	120105016	1																				0				0				0				0				0
997	12	120105017	1	1	9	5	1985	28	3	2	3	2	2					3	2	4	1	2	0			1	7	2	30	1	4	4	30	2	0			2	0			3	0	162	68	115	68	110	72
998	12	120105018	1	1	15	6	1985	27	3	2	3	2	2					0	0	3	1	1	5	2	30	1	7	2	30	1	5	6	0	2	0			2	0			2	30	152	51	123	85	117	89
999	12	120105019	1	1				27	2	1	6	2	2					2	1	5	1	2	0			1	7	4	0	1	6	3	0	2	0			2	0			2	30	149	49	130	87	128	88
1000	12	120105020	1	1				28	4	2	6	2	2					0	0	5	2	1	7	2	30	1	7	2	0	1	7	1	0	2	0			2	0			1	0	157	52	132	87	127	80
1001	12	120105101	1	1	23	1	1994	19	5	1	5	2	2					3	1	3	2	1	1	4	0	1	7	1	0	1	7	2	0	2	0			2	0			6	0	162	53	136	86	116	75
1002	12	120105102	1	2				35	1	2	3	2	1	3	1	1	0	2	1	7	2	1	2	3	0	1	7	3	0	1	7	1	0	2	0			2	0			2	0	149	67	116	77	119	79
1003	12	120105103	1	2	11	6	1993	20	4	1	5	2	2					0	0	4	2	1	6	3	0	1	7	4	0	1	7	2	0	2	0			2	0			2	0	154	57	118	82	120	83
1004	12	120105104	1	2	12	3	1984	29	2	2	3	2	2					2	1	2	1	1	3	4	0	1	7	6	0	1	7	3	0	2	0			2	0			2	0	146	46	103	65	99	68
1005	12	120105105	1	1	12	8	1988	25	3	2	3	2	2					1	1	2	1	1	2	6	30	1	7	3	30	1	7	2	0	2	0			2	0			3	30	161	55	123	68	116	63
1006	12	120105106	1	2	25	8	1968	45	1	2	6	1	2					0	0	2	1	2	0			1	7	4	30	2	0			2	0			2	0			3	0	155	46	111	76	106	76
1007	12	120105107	1	2	9	6	1957	56	1	2	6	2	2					0	0	2	1	1	2	3	0	1	7	5	0	1	7	4	0	2	0			2	0			1	30	157	62	117	75	119	75
1008	12	120105108	1	2				28	1	2	6	2	2					3	1	3	1	2	0			1	6	2	30	1	7	2	30	2	0			2	0			4	30	154	61	142	88	144	83
1009	12	120105109	1	2				50	1	2	6	2	2					0	0	7	2	2	0			1	4	0	15	1	7	1	0	2	0			2	0			2	0	145	40	135	85	130	84
1010	12	120105110	1	2	13	7	1982	31	1	2	6	2	2					2	1	7	2	1	2	3	0	1	7	0	30	1	7	1	0	2	0			2	0			1	0	149	49	146	70	117	72
1011	12	120105111	1	2	11	3	1979	34	1	2	6	2	1	10	1	1	0	1	1	3	2	1	2	3	0	1	7	0	30	1	7	1	0	2	0			2	0			2	0	142	53	121	85	115	75
1012	12	120105112	1	2				17	3	2	6	2	2					1	1	2	1	1	7	3	0	1	7	2	0	1	7	2	0	2	0			2	0			2	0	147	49	132	86	122	77
1013	12	120105113	1	2				40	1	2	6	2	1	10	1	1	0	1	1	3	2	1	5	3	0	1	7	1	30	1	7	1	0	2	0			2	0			3	0	147	61	121	80	107	72
1014	12	120105114	1	2	17	7	1960	53	1	2	6	2	2					0	0	0		1	2	1	0	1	7	6	0	1	7	1	0	2	0			2	0			1	0	149	49	115	71	113	71
1015	12	120105115	1	2				60	2	2	8	2	1	3	5	5	4	0	0	1	2	2	0			1	7	3	30	1	7	4	30	2	0			2	0			1	30	147	60	145	79	136	82
1016	12	120105116	1	2				28	3	1	6	2	2					0	0	4	2	1	1	1	0	1	7	5	0	1	7	3	0	2	0			2	0			4	0	155	60	157	92	159	92
1017	12	120105117	1	2	12	1	1972	41	3	2	6	2	2					2	1	6	1	2	0			1	7	4	30	1	7	4	0	2	0			2	0			3	0	142	61	113	78	111	71
1018	12	120105118	1	1	18	8	1976	36	4	2	3	2	1	2	6	8	2	0	0	7	2	2	0			1	7	2	0	1	7	3	0	2	0			2	0			2	0	154	72	139	91	131	92
1019	12	120105119	1	2	15	12	1972	40	2	2	3	2	1	4	2	3	0	2	1	2	2	1	2	3	0	1	7	3	0	1	7	1	0	2	0			2	0			2	0	135	52	126	86	126	89
1020	12	120105120	1	1	14	8	1981	31	2	2	3	2	2					0	0	2	1	1	1	3	0	1	3	3	0	1	7	4	0	2	0			2	0			3	0	160	75	170	105	150	94
1021	13	130105201	1	1	5	5	1965	47	6	2	1	2	2					0	0	3	3	2	0			1	3	3	0	1	5	2	0	2	0			2	0			3	0	166	90	146	94	143	89
1022	13	130105202	1	1				55	1	2	3	1	1	7	4	7	4	0	0	3	2	1	5	3	0	1	7	7	0	1	7	2	0	2	0			2	0			2	0	164	60	97	58	97	59
1023	13	130105203	1	2				68	1	5	9	1	2					0	0	2	1	2	0			2	0			1	2	0	30	2	0			2	0			10	0	146	38	153	97	150	95
1024	13	130105204	1	2				40	1	2	6	1	2					0	0	2	2	1	3	3	0	1	7	6	0	1	5	2	0	2	0			2	0			3	0	147	46	148	92	145	90
1025	13	130105205	1	2	5	5	1983	29	5	2	2	2	2					1	2	3	4	2	0			1	7	4	0	1	7	2	30	2	0			2	0			5	0	148	50	128	81	125	80
1026	13	130105206	1	2				65	1	5	6	1	2					1	2	6	2	2	0			1	7	2	0	1	7	1	30	2	0			2	0			1	30	146	54	166	94	162	92
1027	13	130105207	1	2				41	2	2	6	2	2					2	2	6	2	1	7	2	30	1	7	2	0	1	7	1	30	2	0			2	0			1	30	146	55	116	60	116	62
1028	13	130105208	1	2				45	2	2	6	2	2					0	0	5	3	1	7	2	30	1	7	2	0	1	7	1	30	2	0			2	0			1	15	145	42	119	73	117	75
1029	13	130105209	1	2				47	2	2	6	2	2					0	0	5	2	1	7	4	30	1	7	1	30	1	7	1	30	2	0			2	0			1	30	152	53	128	79	126	76
1030	13	130105210	1	2				30	4	2	6	2	2					0	0	7	1	2	0			1	7	2	30	1	7	0	30	2	0			2	0			3	0	155	48	115	65	115	57
1031	13	130105211	1	2				42	3	2	6	2	2					0	0	7	1	2	0			1	7	3	30	1	7	0	30	2	0			2	0			3	0	146	44	135	68	123	86
1032	13	130105212	1	2				31	4	2	6	2	2					2	2	6	2	1	5	2	30	1	7	2	30	1	7	1	30	2	0			2	0			1	30	152	54	127	86	126	85
1033	13	130105213	1	2	6	9	1973	38	1	2	6	2	2					0	0	3	2	1	5	3	0	1	7	5	0	1	7	1	30	2	0			2	0			4	0	149	48	117	78	115	85
1034	13	130105214	1	2				35	5	2	6	2	2					0	0	7	1	2	0			1	7	2	30	1	7	0	15	2	0			2	0			3	0	162	56	123	88	132	86
1035	13	130105215	1	1				60	3	2	7	2	2					0	0	7	1	1	4	3	0	1	7	1	30	1	7	0	30	2	0			2	0			2	0	156	65	151	90	157	96
1036	13	130105216	1	1				65	3	2	3	1	1	30	1	2	0	0	0	7	1	1	5	3	0	1	7	2	30	1	7	0	30	2	0			2	0			4	0	160	75	139	81	121	82
1037	13	130105217	1	2				66	1	2	6	2	2					0	0	7	1	2	0			1	7	1	30	1	7	0	15	2	0			2	0			4	0	150	45	130	83	139	81
1038	13	130105218	1	2				40	1	2	6	2	2					0	0	7	1	1	4	3	0	1	7	2	0	1	7	0	45	2	0			2	0			4	0	152	50	126	82	124	76
1039	13	130105219	1	1				59	3	2	3	1	2					0	0	6	1	1	5	4	0	1	7	1	30	1	7	0	30	2	0			2	0			3	0	162	55	134	80	116	78
1040	13	130105220	1	1				50	3	2	3	1	1	8	2	2	0	0	0	7	1	1	5	3	30	1	7	3	0	1	7	0	30	2	0			2	0			3	0	156	65	126	78	126	81
1041	13	130105301	1	1	20	12	1981	31	3	2	3	1	2					5	1	5	1	1	7	8	0	1	3	0	30	1	7	2	0	2	0			2	0			4	0	172	60	130	82	129	67
1042	13	130105302	1	2				33	1	2	6	2	2					1	1	5	1	1	7	4	0	1	5	2	0	1	7	2	0	2	0			2	0			2	0	149	40	97	74	102	72
1043	13	130105303	1	1				69	1	5	6	1	1	30	13	13	30	2	1	5	1	1	5	8	0	1	7	1	0	1	7	0	30	2	0			2	0			5	0	166	55	147	71	148	71
1044	13	130105304	1	2				50	2	1	6	1	2					2	1	5	1	2	0			1	7	3	0	1	7	0	30	2	0			2	0			3	0	131	46	148	92	151	101
1045	13	130105305	1	2				32	1	2	6	2	2					1	1	2	2	1	3	2	4	1	7	4	0	1	7	1	30	2	0			2	0			1	30	158	40	105	70	103	65
1046	13	130105306	1	2				50	2	2	6	1	2					0	0	5	1	1	7	8	0	2	0			1	7	1	30	2	0			2	0			4	0	159	60	131	81	128	83
1047	13	130105307	1	1				58	1	5	3	2	2					2	1	4	1	1	7	8	0	2	0			1	7	3	0	2	0			2	0			0	30	169	45	135	84	127	91
1048	13	130105308	1	1				58	1	2	3	2	1	30	5	6	30	2	1	5	1	1	7	6	0	2	0			1	7	5	0	2	0			2	0			1	0	160	54	143	91	143	93
1049	13	130105309	1	2				29	4	2	6	2	2					2	1	5	2	1	7	3	45	1	7	3	0	1	7	3	30	2	0			2	0			1	15	149	45	123	77	133	82
1050	13	130105310	1	1				53	3	2	7	2	2					3	2	3	2	2	0			1	7	3	15	1	7	1	0	2	0			2	0			2	0	168	63	162	93	158	88
1051	13	130105311	1	2				40	1	2	6	1	2					3	1	3	2	1	7	4	0	1	7	2	0	1	7	1	45	2	0			2	0			1	45	149	48	127	86	125	86
1052	13	130105312	1	2				27	4	2	6	2	2					2	1	4	3	1	7	3	45	1	7	4	0	1	7	2	0	2	0			2	0			2	15	156	46	118	69	119	72
1053	13	130105313	1	2				50	2	2	6	2	2					0	0	7	3	1	2	3	0	1	7	2	0	1	3	1	0	2	0			2	0			2	0	145	40	104	76	105	75
1054	13	130105314	1	2				40	2	2	6	2	2					0	0	4	2	2	0			1	7	2	0	1	3	1	30	2	0			2	0			3	0	153	52	156	97	150	90
1055	13	130105315	1	2				23	3	2	6	2	2					2	1	5	2	1	3	3	0	1	7	2	0	1	3	1	30	2	0			2	0			2	0	149	46	110	65	109	64
1056	13	130105316	1	2				66	1	2	6	2	2					0	0	5	2	2	0			1	7	0	30	1	7	0	30	2	0			2	0			6	0	138	57	149	93	139	96
1057	13	130105317	1	2				45	1	2	6	2	2					2	2	5	2	1	4	4	0	1	7	3	30	1	7	2	0	2	0			2	0			2	0	157	80	164	94	156	92
1058	13	130105318	1	2				32	1	2	6	2	2					0	0	5	2	2	0			1	7	3	30	1	7	3	0	2	0			2	0			2	0	140	50	134	92	131	90
1059	13	130105319	1	2				60	1	2	6	1	2					0	0	6	1	2	0			1	5	2	30	1	7	2	30	2	0			2	0			2	0	156	60	166	83	184	82
1060	13	130105320	1	2				34	1	2	6	2	2					0	0	2	1	1	1	6	0	1	7	2	0	1	7	2	0	2	0			2	0			2	30	147	53	179	91	180	92
1061	13	130105401	1	2				69	1	2	6	2	1	6	2	2	0	1	2	6	2	2	0			2	0			1	7	1	30	2	0			2	0			1	30	146	49	136	79	138	80
1062	13	130105402	1	2				62	1	2	6	1	2					0	0	5	2	1	7	1	30	1	7	1	30	1	7	1	30	2	0			2	0			1	30	148	52	147	96	141	95
1063	13	130105403	1	2				31	4	4	3	2	2					2	1	4	2	2	0			1	7	3	0	1	7	0	30	2	0			2	0			3	0	158	51	129	78	115	77
1064	13	130105404	1	2				69	1	2	7	2	2					2	1	5	2	2	0			2	0			1	7	0	30	2	0			2	0			7	0	143	40	134	71	146	84
1065	13	130105405	1	1				62	2	2	3	1	1	10	2	2	0	4	1	7	2	2	0			1	7	1	30	1	7	1	0	2	0			2	0			4	0	165	68	121	76	117	74
1066	13	130105406	1	1				37	5	1	1	2	2					1	4	3	2	1	4	2	45	1	7	6	0	1	7	2	0	2	0			2	0			1	50	163	64	134	89	133	89
1067	13	130105407	1	2				65	1	2	6	1	2					0	0	0		2	0			1	7	2	0	1	5	0	30	2	0			2	0			2	0	139	45	167	107	158	113
1068	13	130105408	1	2				34	1	2	6	2	2					0	0	3	1	1	1	6	0	1	7	6	0	1	5	1	0	2	0			2	0			2	0	143	50	139	84	132	86
1069	13	130105409	1	1				45	1	2	9	2	2					0	0	0		2	0			2	0			2	0			2	0			2	0			12	0	168	60	170	115	168	110
1070	13	130105410	1	2				46	1	2	6	2	2					0	0	0		2	0			1	7	6	0	1	5	2	0	2	0			2	0			3	0	147	43	127	66	119	71
1071	13	130105411	1	2				49	1	2	3	2	2					0	0	4	1	1	3	5	0	1	7	2	0	1	7	1	30	2	0			2	0			1	0	150	45	100	66	96	62
1072	13	130105412	1	2				60	1	2	6	2	2					0	0	0		1	7	7	0	1	7	3	0	1	7	3	0	2	0			2	0			1	30	153	54	115	88	116	82
1073	13	130105413	1	2				50	1	2	6	2	2					0	0	5	1	1	2	3	30	1	7	3	0	1	7	0	45	2	0			2	0			2	30	160	46	126	79	125	78
1074	13	130105414	1	1				65	4	2	3	1	1	30	3	3	0	0	0	3	1	1	5	3	30	1	7	2	0	1	7	0	30	2	0			2	0			3	0	154	54	136	86	144	74
1075	13	130105415	1	1				27	4	2	1	2	2					0	0	7	1	1	7	1	0	1	7	2	30	1	7	0	15	2	0			2	0			4	0	156	54	132	85	126	86
1076	13	130105416	1	2				63	1	2	6	2	2					0	0	3	1	1	5	3	30	1	7	2	30	1	7	0	30	2	0			2	0			4	0	146	45	147	93	134	90
1077	13	130105417	1	2				49	1	5	6	2	1	30	1	1	0	0	0	5	1	1	5	5	0	1	7	2	30	1	7	1	0	2	0			2	0			4	0	146	55	194	96	191	94
1078	13	130105418	1	2				68	2	2	6	2	1	14	1	1	0	0	0	4	3	1	2	1	3	1	7	4	45	1	7	1	30	2	0			2	0			1	30	155	45	126	70	124	66
1079	13	130105419	1																				0				0				0				0				0
1080	13	130105420	1																				0				0				0				0				0
1081	14	140105501	1	1				34	2	2	6	1	1	15	6	8	6	3	2	7	2	1	3	3	30	1	7	2	30	1	7	1	30	2	0			2	0			2	30	167	73	164	109	151	107
1082	14	140105502	1	1				48	2	2	6	2	1	25	3	7	10	0	0	2	2	1	7	2	30	1	7	7	30	1	7	1	0	2	0			2	0			1	30	156	65	123	81	129	77
1083	14	140105503	1	2				37	1	2	6	2	2					3	2	5	2	2	0			1	3	2	0	1	6	1	30	2	0			2	0			2	30	148	48	149	92	137	91
1084	14	140105504	1	2				60	1	2	6	1	2					2	1	5	2	2	0			1	3	2	30	1	5	1	0	2	0			2	0			2	0	140	39	199	103	187	93
1085	14	140105505	1	1				58	4	2	3	2	2					3	2	6	2	2	0			1	7	1	30	1	6	1	45	2	0			2	0			3	0	155	66	123	78	191	78
1086	14	140105506	1	1				35	4	2	6	2	1	13	6	8	8	3	2	3	2	2	0			1	7	3	30	1	6	1	0	2	0			2	0			2	0	161	59	124	80	118	71
1087	14	140105507	1	1				62	1	2	3	2	1	30	3	5	5	3	2	6	2	1	3	1	30	1	3	2	30	1	7	1	0	2	0			2	0			2	30	163	78	170	105	147	98
1088	14	140105508	1	1				48	1	2	6	2	1	12	5	7	4	0	0	3	2	2	0			1	5	2	30	1	6	1	30	2	0			2	0			1	0	156	51	106	74	108	72
1089	14	140105509	1	2				23	2	2	6	2	2					3	2	5	2	2	0			1	3	1	0	1	3	1	0	2	0			2	0			3	0	142	55	135	96	135	95
1090	14	140105510	1	1				52	2	2	6	1	2					0	0	3	2	1	3	2	0	2	0			1	7	2	0	2	0			2	0			1	0	152	59	160	97	155	90
1091	14	140105511	1	2	28	7	1959	53	1	3	3	2	2					0	0	0		1	7	2	0	1	7	6	0	1	7	2	0	2	0			2	0			1	0	149	54	151	90	132	88
1092	14	140105512	1	2	26	8	1967	45	1	2	3	2	1	7	1	1	0	0	0	0		1	7	1	0	1	7	4	0	1	7	2	0	2	0			2	0			1	0	148	43	127	85	124	86
1093	14	140105513	1	2	21	11	1979	33	1	2	3	2	2					0	0	0		1	7	3	0	1	7	4	0	1	7	4	0	2	0			2	0			0	30	152	50	123	75	114	72
1094	14	140105514	1	2				47	1	2	3	1	1	4	1	1	0	0	0	0		1	3	2	0	1	7	4	0	1	7	3	0	2	0			2	0			2	0	146	50	147	101	138	98
1095	14	140105515	1	1	14	5	1958	54	3	2	7	2	1	30	6	12	30	3	1	3	1	2	0			1	7	2	0	1	7	4	0	2	0			2	0			1	0	162	67	152	101	140	90
1096	14	140105516	1	2				41	1	2	6	2	1	30	2	2	0	0	0	2	1	2	0			1	7	3	0	1	7	1	0	2	0			2	0			2	0	138	42	125	83	127	82
1097	14	140105517	1	2				42	1	2	6	1	1	10	3	3	0	2	1	1	1	2	0			1	7	3	0	1	7	1	0	2	0			2	0			1	0	154	63	123	77	118	71
1098	14	140105518	1	1	28	1	1960	53	3	2	3	1	1	6	8	8	6	2	1	2	1	2	0			2	0			1	7	1	15	2	0			2	0			0	30	152	56	95	60	98	62
1099	14	140105519	1	2				31	2	5	6	2	1	30	2	2	0	0	0	1	1	2	0			1	7	5	0	1	7	2	0	2	0			2	0			1	0	154	43	124	83	131	83
1100	14	140105520	1	2				49	1	2	6	2	2					1	1	1	1	2	0			1	7	4	0	1	7	0	30	2	0			2	0			1	0	149	53	105	75	103	73
1101	14	140105601	1	1	20	5	1984	29	3	2	6	2	2					2	2	4	2	1	5	3	0	1	7	2	0	1	7	0	30	2	0			2	0			2	0	163	59	127	70	117	70
1102	14	140105602	1	2				35	1	2	6	2	2					2	2	4	2	1	5	2	0	1	7	2	30	1	6	1	0	2	0			2	0			2	0	149	60	126	82	119	78
1103	14	140105603	1	1				21	4	2	6	1	2					2	2	4	2	1	7	3	0	1	7	2	0	1	7	0	30	2	0			2	0			2	0	165	59	134	70	125	63
1104	14	140105604	1	2				36	1	2	6	2	2					2	2	4	2	1	7	2	0	1	7	2	30	1	7	0	30	2	0			2	0			2	0	150	68	132	84	117	73
1105	14	140105605	1	2				50	1	2	6	1	1	2	8	8	1	2	2	4	2	1	6	2	30	1	7	2	0	1	7	0	30	2	0			2	0			2	0	146	51	104	59	94	65
1106	14	140105606	1	1				42	3	2	6	2	2					1	1	4	2	1	6	2	30	1	7	2	0	1	6	1	0	2	0			2	0			1	30	156	51	144	91	131	91
1107	14	140105607	1	2				57	1	2	6	1	2					2	2	4	2	1	6	3	0	1	7	2	30	1	7	0	30	2	0			2	0			2	0	141	41	102	65	101	67
1108	14	140105608	1	2				48	1	2	6	2	2					2	2	5	2	1	6	2	30	1	7	2	30	1	7	0	30	2	0			2	0			2	0	151	59	122	80	114	84
1109	14	140105609	1	2				47	1	2	6	2	2					2	2	5	2	1	7	2	30	1	7	2	0	1	6	0	30	2	0			2	0			2	0	149	45	117	73	117	70
1110	14	140105610	1	2				35	1	2	6	2	2					2	2	3	2	1	6	2	30	1	7	2	0	1	7	0	30	2	0			2	0			2	0	145	41	122	76	117	76
1111	14	140105611	1	1				39	4	2	3	2	1	30	6	6	30	2	1	2	1	1	4	2	0	2	0			1	7	0	30	2	0			2	0			1	0	155	60	143	93	154	94
1112	14	140105612	1	2				42	2	2	6	2	1	8	3	3	0	2	2	3	1	1	5	3	0	1	7	2	0	1	7	1	0	2	0			2	0			1	0	154	66	130	82	124	86
1113	14	140105613	1	2				68	1	5	6	2	1	30	2	2	0	2	1	1	1	2	0			1	7	1	0	1	7	0	30	2	0			2	0			4	0	140	47	148	70	135	71
1114	14	140105614	1	1				25	4	1	3	1	1	30	5	5	30	1	1	3	2	1	7	2	0	1	5	1	0	1	7	1	0	1	2	0	30	2	0			1	0	166	74	155	94	147	88
1115	14	140105615	1	2				50	2	2	6	2	1	9	3	3	0	0	0	1	1	2	0			2	0			1	7	0	30	2	0			2	0			2	0	153	49	130	85	125	84
1116	14	140105616	1	2				30	1	2	6	2	1	10	3	3	0	1	1	2	1	1	3	2	0	1	7	1	0	1	7	2	0	2	0			2	0			1	0	143	50	117	82	117	78
1117	14	140105617	1	2				52	1	2	6	2	1	30	5	5	30	2	1	3	1	1	5	3	0	1	7	2	0	1	7	1	0	2	0			2	0			2	0	151	66	122	79	113	71
1118	14	140105618	1	1				65	3	2	3	2	2					1	1	4	1	2	0			2	0			1	7	1	0	2	0			2	0			2	0	148	32	95	59	96	60
1119	14	140105619	1	2				38	2	2	6	1	1	30	4	4	30	1	1	1	2	1	4	3	0	1	7	2	0	1	7	1	0	2	0			2	0			2	0	142	49	112	71	111	79
1120	14	140105620	1																				0				0				0				0				0
1121	14	140105701	1	2				25	2	2	3	2	2					1	1	3	1	1	2	4	3	1	7	5	0	1	7	4	0	2	0			2	0			1	0	148	41	111	71	112	67
1122	14	140105702	1	2				40	3	2	3	2	1	15	6	10	15	0	0	3	2	1	2	1	3	1	7	3	30	1	5	1	0	2	0			2	0			2	0	152	56	129	80	123	79
1123	14	140105703	1	2				64	1	5	3	1	2					0	0	3	2	2	0			1	7	1	0	1	7	1	0	2	0			2	0			4	30	152	51	216	111	204	108
1124	14	140105704	1	1				59	3	2	2	1	1	30	10	18	30	0	0	5	3	2	0			1	7	1	30	1	7	1	0	2	0			2	0			5	0	165	58	141	84	138	85
1125	14	140105705	1	2				55	1	2	3	1	1	30	8	20	15	0	0	4	1	1	3	2	3	1	7	5	0	1	7	3	30	2	0			2	0			1	30	148	39	138	76	125	77
1126	14	140105706	1	2				47	4	2	6	2	2					0	0	4	1	1	3	2	3	1	7	3	30	1	7	5	0	2	0			2	0			2	30	148	52	134	88	132	84
1127	14	140105707	1	1				18	5	1	5	2	2					1	1	5	1	1	3	2	3	1	7	4	30	1	7	2	30	1	5	2	0	2	0			1	30	162	46	126	70	113	67
1128	14	140105708	1	2				34	1	2	6	1	1	28	10	16	13	1	1	4	1	1	4	2	3	1	7	3	30	1	7	5	30	2	0			2	0			2	30	160	55	139	91	131	87
1129	14	140105709	1	2				30	3	2	6	2	1	30	6	12	30	0	0	3	2	1	2	3	0	1	7	4	0	1	7	0	30	2	0			2	0			3	0	147	38	113	77	110	79
1130	14	140105710	1	1				38	3	2	3	1	2					2	1	6	2	1	2	1	30	1	7	2	30	1	7	1	30	1	3	1	0	1	3	1	0	4	0	162	71	130	90	123	89
1131	14	140105711	1	2				34	4	2	3	2	2					2	2	5	2	1	7	1	0	1	7	3	0	1	7	1	0	2	0			2	0			5	0	151	53	130	85	135	85
1132	14	140105712	1	2				32	1	2	5	2	1	15	14	19	6	0	0	0		1	2	5	0	1	7	3	0	1	7	2	30	2	0			2	0			2	0	153	54	127	95	130	88
1133	14	140105713	1	2				30	1	2	6	2	2					2	2	3	2	1	4	3	0	1	7	2	0	1	7	0	30	2	0			2	0			1	0	152	61	124	90	115	76
1134	14	140105714	1	2				30	3	2	6	2	2					2	2	3	2	1	3	2	0	1	7	2	0	1	7	0	30	2	0			2	0			2	0	151	63	125	78	120	71
1135	14	140105715	1	2				65	1	2	6	2	2					2	2	4	2	1	4	2	0	1	7	2	0	1	7	0	30	2	0			2	0			1	0	143	48	173	99	154	98
1136	14	140105716	1	2				36	1	2	6	2	2					3	2	4	2	1	6	3	0	1	7	2	30	1	6	0	30	2	0			2	0			2	0	145	53	139	87	126	87
1137	14	140105717	1	2				40	3	2	6	2	2					2	2	4	2	1	6	3	0	1	7	2	0	1	7	0	30	2	0			2	0			1	0	146	62	145	86	138	96
1138	14	140105718	1	2				36	3	2	3	2	2					3	2	3	2	1	6	2	0	1	7	2	0	1	6	0	30	2	0			2	0			1	0	156	70	130	95	125	98
1139	14	140105719	1	2				39	3	2	6	2	2					2	2	3	2	1	5	2	0	1	7	2	0	1	7	0	30	2	0			2	0			2	0	158	66	144	85	130	82
1140	14	140105720	1	2				38	1	2	6	2	2					3	2	4	2	1	5	2	0	1	7	2	0	1	6	0	30	2	0			2	0			2	0	153	68	140	88	140	76
1141	15	150105801	1	2	23	1	1953	60	1	2	6	2	2					2	2	5	2	1	3	3	0	1	7	2	30	1	6	0	30	2	0			2	0			1	0	154	68	126	80	122	78
1142	15	150105802	1	1	30	1	1993	20	5	2	6	2	2					2	2	5	2	1	6	3	0	1	7	2	0	1	5	1	0	2	0			2	0			1	0	160	54	132	86	126	79
1143	15	150105803	1	2	30	5	1956	56	1	2	6	2	2					3	2	5	2	1	5	2	30	1	7	2	0	1	5	0	30	2	0			2	0			2	0	157	59	110	72	108	69
1144	15	150105804	1	2	4	12	1971	41	5	2	3	2	2					2	2	6	2	1	6	2	0	1	7	2	0	1	6	0	30	2	0			2	0			2	0	150	70	133	92	131	86
1145	15	150105805	1	2	22	4	1981	32	1	2	6	2	2					2	2	5	2	1	5	2	0	1	7	2	30	1	5	0	30	2	0			2	0			2	0	150	57	108	73	105	75
1146	15	150105806	1	2	4	12	1971	40	3	2	6	2	2					3	2	5	2	1	4	2	30	1	7	2	0	1	7	0	30	2	0			2	0			1	30	157	65	129	80	121	79
1147	15	150105807	1	2	26	2	1998	15	1	2	6	2	2					2	2	2	2	1	5	2	0	1	7	2	30	1	5	0	30	2	0			2	0			1	0	147	67	133	88	135	85
1148	15	150105808	1	1	2	2	1974	38	4	2	3	2	2					4	2	5	2	1	5	3	0	1	7	2	0	1	7	0	30	2	0			2	0			2	0	165	63	144	106	147	96
1149	15	150105809	1	2				57	1	2	6	2	2					1	1	5	2	1	5	2	0	1	7	2	0	1	3	0	20	2	0			2	0			1	0	144	46	154	94	150	90
1150	15	150105810	1	2				22	4	2	6	2	2					3	2	4	2	1	5	2	30	1	7	2	0	1	4	0	30	2	0			2	0			1	0	148	52	119	62	118	63
1151	15	150105811	1	2	2	7	1982	30	1	2	6	2	2					2	2	4	2	1	5	3	0	1	7	2	30	1	7	0	30	2	0			2	0			1	30	155	53	128	88	125	82
1152	15	150105812	1	2	12	3	1982	31	5	2	6	2	2					2	2	4	2	1	3	2	0	1	7	2	30	1	5	0	30	2	0			2	0			1	0	151	63	119	86	112	78
1153	15	150105813	1	2				69	1	2	6	2	2					3	2	5	2	1	5	2	0	1	7	2	0	1	5	1	0	2	0			2	0			1	0	140	42	123	84	117	72
1154	15	150105814	1	1	19	5	1962	51	1	2	6	2	2					2	2	4	2	1	5	1	0	1	7	2	0	1	5	0	30	2	0			2	0			1	0	160	59	172	111	170	110
1155	15	150105815	1	2				44	4	2	6	2	2					2	2	5	2	1	5	2	3	1	7	2	0	2	0			2	0			2	0			1	0	153	66	146	91	140	92
1156	15	150105816	1	2	14	9	1973	40	1	2	6	2	2					2	2	4	2	1	5	2	30	1	7	2	30	1	7	0	30	2	0			2	0			1	0	163	115	165	112	161	106
1157	15	150105817	1	2	29	12	1951	61	1	2	6	2	2					2	2	4	2	2	0			1	7	2	0	1	6	0	30	2	0			2	0			2	0	150	53	120	72	122	74
1158	15	150105818	1	2	22	5	1978	35	3	2	6	2	2					2	2	5	2	1	6	2	0	1	7	2	30	1	6	1	0	2	0			2	0			1	0	152	51	146	88	143	82
1159	15	150105819	1	2				38	3	2	6	2	2					2	2	4	2	1	5	2	0	1	7	2	30	1	5	0	30	2	0			2	0			1	0	151	57	132	80	130	82
1160	15	150105820	1	2				22	5	1	5	2	2					2	2	4	2	2	0			1	7	2	0	1	6	0	30	2	0			2	0			2	0	140	40	117	82	118	71
1161	15	150105901	1	2	16	9	1968	44	3	2	3	2	2					0	0	7	2	77	7	5	0	77	7	4	0	77	7	5	0	77	0			77	0			0	20	146	44	158	86	131	80
1162	15	150105902	1	2	25	11	1961	51	1	2	3	2	2					0	0	4	2	1	7	4	0	1	7	5	0	1	7	1	30	2	0			2	0			1	0	142	47	162	110	171	112
1163	15	150105903	1	2	25	3	1985	28	5	2	6	2	2					2	1	4	1	2	0			1	7	6	0	1	7	3	0	2	0			2	0			1	0	150	62	116	74	112	73
1164	15	150105904	1	2	24	11	1994	18	4	2	6	2	2					2	1	7	2	2	0			1	7	8	0	1	7	4	0	2	0			2	0			1	30	147	59	125	86	123	82
1165	15	150105905	1	2	23	4	1978	34	3	2	3	2	2					0	0	5	2	1	7	3	0	1	7	4	0	1	7	2	0	2	0			2	0			0	25	155	61	128	82	123	91
1166	15	150105906	1	2	16	7	1954	58	1	2	6	2	2					2	1	4	1	1	2	1	0	1	7	2	0	1	7	4	30	2	0			2	0			3	0	143	47	166	78	152	80
1167	15	150105907	1	1	19	2	1960	53	4	2	3	2	2					1	1	4	2	1	1	0	30	1	7	4	30	1	7	3	30	2	0			2	0			2	30	178	64	148	84	138	81
1168	15	150105908	1	2	6	2	1978	35	3	2	6	2	2					0	0	4	2	1	3	1	3	1	7	6	30	1	7	3	30	2	0			2	0			1	30	143	41	117	86	117	79
1169	15	150105909	1	2				63	1	2	6	2	2					0	0	5	2	2	0			1	7	0	30	1	7	0	30	2	0			2	0			8	0	143	54	152	87	142	81
1170	15	150105910	1	2				60	1	5	6	2	2					0	0	1	2	2	0			1	7	1	0	1	7	1	0	2	0			2	0			5	0	141	35	175	80	178	76
1171	15	150105911	1	2				48	1	2	6	2	2					0	0	2	2	2	0			1	7	2	0	1	7	1	0	2	0			2	0			3	0	146	48	182	108	177	113
1172	15	150105912	1	2				69	1	5	6	2	2					2	2	4	2	2	0			1	7	0	30	1	4	0	20	2	0			2	0			8	0	151	62	210	99	211	97
1173	15	150105913	1	2	5	11	1990	23	6	2	5	2	2					0	0	2	1	77	7	6	0	77	7	3	0	77	7	7	0	77	0			77	0			1	0	150	48	107	70	104	66
1174	15	150105914	1	1	14	5	1993	20	4	1	5	2	2					0	0	0		2	0			1	7	3	0	1	7	7	0	2	0			2	0			1	0	156	54	125	71	108	63
1175	15	150105915	1	2				32	4	5	6	2	2					0	0	0		1	4	3	0	1	7	3	0	1	7	6	0	2	0			2	0			1	0	148	54	112	76	104	71
1176	15	150105916	1	1				38	3	2	6	1	2					0	0	0		77	7	3	0	77	7	5	0	77	7	6	0	77	0			77	0			1	0	162	58	137	80	127	82
1177	15	150105917	1	2				49	2	2	6	2	2					1	1	2	1	1	7	5	0	1	7	1	30	1	7	1	30	2	0			2	0			0	30	143	43	144	91	142	90
1178	15	150105918	1	1				37	2	2	3	1	2					2	1	3	2	1	7	1	0	1	7	1	0	1	7	0	30	2	0			2	0			1	30	146	54	133	61	130	70
1179	15	150105919	1	2				69	3	2	6	2	2					2	1	4	3	2	0			1	5	1	30	1	7	0	30	2	0			2	0			4	0	142	55	144	97	134	94
1180	15	150105920	1	2				30	4	2	6	2	2					1	1	3	4	2	0			1	7	2	0	1	7	2	0	2	0			2	0			2	0	165	53	130	83	119	82
1181	15	150106001	1	2	12	12	1969	43	3	2	3	2	2					2	1	7	2	1	2	3	0	1	7	5	0	1	7	5	0	2	0			2	0			2	0	147	69	134	99	132	98
1182	15	150106002	1	1				44	4	2	3	2	2					2	1	4	2	1	7	1	3	1	7	4	0	1	7	4	0	2	0			2	0			3	0	164	65	131	92	128	86
1183	15	150106003	1	2	27	1	1982	32	3	2	6	2	2					3	1	5	2	1	6	0	30	1	7	4	30	1	7	3	30	2	0			2	0			2	0	154	57	116	80	124	73
1184	15	150106004	1	1	28	1	1973	40	4	2	3	2	2					2	1	7	2	2	0			1	7	4	0	1	7	4	0	2	0			2	0			4	0	159	71	139	92	134	94
1185	15	150106005	1	2	12	5	1967	45	4	2	3	2	2					2	1	7	2	1	2	1	30	1	7	4	0	1	7	2	0	2	0			2	0			1	0	147	50	164	92	145	84
1186	15	150106006	1	1	16	9	1959	53	2	2	3	1	2					2	1	7	2	2	0			1	7	0	20	1	7	1	0	2	0			2	0			5	0	148	66	174	122	174	125
1187	15	150106007	1	2	11	6	1954	58	1	2	6	2	2					1	1	7	2	2	0			1	7	3	0	1	7	0	30	2	0			2	0			6	0	157	69	116	80	109	73
1188	15	150106008	1	2	25	11	1969	43	3	2	3	2	2					2	1	0		1	3	1	0	1	7	5	30	1	7	3	0	2	0			2	0			2	30	149	46	106	69	105	63
1189	15	150106009	1	2	13	1	1957	55	1	2	6	2	2					2	2	3	2	2	0			1	7	5	0	1	7	2	0	2	0			2	0			3	0	150	50	115	70	123	71
1190	15	150106010	1	1	17	10	1945	66	1	2	6	1	2					0	0	2	1	1	7	3	0	1	7	3	0	1	7	2	0	2	0			2	0			1	0	150	41	119	93	118	71
1191	15	150106011	1	2	17	10	1974	37	4	2	6	2	2					2	2	4	1	2	0			1	7	4	0	1	7	1	0	2	0			2	0			6	0	145	57	144	84	137	85
1192	15	150106012	1	2	21	8	1961	52	1	2	6	2	2					3	1	3	1	1	7	2	0	1	7	4	0	1	7	2	20	2	0			2	0			3	0	151	68	117	88	118	81
1193	15	150106013	1	1				63	1	2	6	1	2					2	1	5	2	2	0			1	7	4	0	1	7	1	0	2	0			2	0			2	0	155	44	121	84	120	88
1194	15	150106014	1	1				20	6	1	9	2	2					2	1	4	2	2	0			1	7	2	0	1	7	4	0	2	0			2	0			5	0	166	55	127	101	105	62
1195	15	150106015	1	2				62	1	2	6	2	2					1	1	4	2	2	0			1	7	3	0	1	7	0	30	2	0			2	0			1	0	149	46	122	74	116	74
1196	15	150106016	1	1				60	3	2	3	2	2					0	0	7	2	2	0			2	0			1	7	2	0	2	0			2	0			3	0	160	46	110	65	106	69
1197	15	150106017	1	2				49	1	2	6	2	2					2	1	3	1	2	0			2	0			1	7	1	0	2	0			2	0			2	0	150	47	117	88	112	81
1198	15	150106018	1	1				22	6	1	9	2	2					2	1	2	2	1	3	3	0	1	3	3	0	1	7	1	0	2	0			2	0			2	0	158	54	136	86	135	80
1199	15	150106019	1	2				51	2	2	6	2	2					3	2	5	2	1	7	4	0	1	7	2	0	1	7	1	0	2	0			2	0			0	30	142	55	112	78	111	77
1200	15	150106020	1	2				56	2	5	6	2	2					2	1	3	1	1	7	3	0	1	7	2	0	1	7	1	0	2	0			2	0			3	0	153	64	149	93	146	91
1201	16	160206101	2	2				47	5	2	6	2	2					1	1	7	2	2	0			1	7	3	30	1	7	1	30	2	0			2	0			2	30	158	71	153	84	151	79
1202	16	160206102	2	2				53	1	2	6	2	2					1	2	3	3	2	0			1	7	6	0	1	7	1	0	2	0			2	0			4	0	145	47	137	80	119	79
1203	16	160206103	2	2				45	1	2	6	2	2					3	2	3	2	2	0			1	7	2	0	1	2	1	0	2	0			2	0			4	0	153	46	139	97	146	106
1204	16	160206104	2	2				36	1	2	8	2	2					0	0	3	2	2	0			1	7	1	0	1	4	1	0	2	0			2	0			5	0	155	72	139	82	131	79
1205	16	160206105	2	1	6	7	1987	26	6	1	2	1	1	1	7	7	1	1	2	3	3	2	0			1	7	3	0	1	7	2	0	2	0			2	0			4	0	172	58	137	86	123	86
1206	16	160206106	2	2	7	9	1983	28	4	2	6	2	2					2	3	4	5	2	0			1	7	3	0	1	7	1	0	2	0			2	0			4	0	165	55	121	82	112	79
1207	16	160206107	2	2	6	5	1988	24	3	2	6	2	2					2	3	4	3	2	0			2	0			2	0			2	0			2	0			3	0	159	49	111	61	101	62
1208	16	160206108	2	1				26	6	2	3	2	2					1	1	7	2	2	0			2	0			2	0			2	0			1	2	1	30	3	30	170	66	108	69	110	71
1209	16	160206109	2	2				23	1	2	6	2	2					2	1	3	1	2	0			1	7	2	30	2	0			2	0			2	0			3	0	160	58	133	81	120	77
1210	16	160206110	2	2				31	3	2	3	2	2					3	1	4	1	2	0			1	7	2	0	1	7	2	0	2	0			2	0			1	0	147	50	111	76	110	80
1211	16	160206111	2	2				51	3	2	6	2	2					1	1	1	1	2	0			1	3	1	0	1	7	0	30	2	0			2	0			5	0	156	72	115	76	109	74
1212	16	160206112	2	2				48	4	2	6	2	2					7	2	7	2	2	0			1	7	3	0	1	7	2	0	2	0			2	0			4	0	145	53	188	99	175	99
1213	16	160206113	2	2				32	5	2	6	2	2					5	1	7	2	2	0			1	7	3	0	2	0			2	0			2	0			6	0	155	65	128	76	130	91
1214	16	160206114	2	2				41	1	2	6	2	2					4	2	7	2	2	0			1	7	2	0	1	5	2	0	2	0			2	0			3	0	155	50	128	83	118	74
1215	16	160206115	2	2				30	1	2	8	2	2					1	1	2	2	2	0			1	7	3	0	1	7	1	0	2	0			2	0			4	0	157	55	130	80	126	83
1216	16	160206116	2	2				28	4	2	3	2	2					2	3	3	2	2	0			1	7	2	0	1	7	1	0	2	0			2	0			5	0	158	59	126	76	109	70
1217	16	160206117	2	2				48	1	2	6	2	2					1	1	3	1	2	0			1	7	3	0	2	0			2	0			2	0			5	0	147	64	117	85	119	82
1218	16	160206118	2	2				41	1	2	6	2	2					2	1	5	1	2	0			1	7	1	30	2	0			2	0			2	0			5	0	147	65	142	90	137	88
1219	16	160206119	2	2				39	1	2	6	2	2					3	1	4	2	2	0			1	7	3	0	2	0			2	0			2	0			5	0	152	60	134	81	123	83
1220	16	160206120	2	2				37	4	2	3	2	2					5	1	7	1	2	0			2	0			2	0			2	0			2	0			5	0	147	61	144	100	136	97
1221	16	160206201	2	2				34	4	2	1	2	2					2	2	7	2	2	0			2	0			1	5	2	0	2	0			2	0			3	0	149	60	109	75	112	78
1222	16	160206202	2	2				48	1	2	6	2	1	2	2	3	0	1	1	5	2	2	0			2	0			1	4	1	30	2	0			2	0			3	0	150	58	125	93	126	91
1223	16	160206203	2	2				53	1	2	6	2	1	2	2	3	0	2	1	0		2	0			2	0			1	2	1	20	2	0			2	0			3	0	149	68	145	94	146	92
1224	16	160206204	2	1				34	5	2	3	1	2					0	0	4	2	2	0			2	0			1	3	0	30	2	0			2	0			5	0	161	63	126	80	116	83
1225	16	160206205	2	2				45	4	2	6	2	2					0	0	4	2	2	0			2	0			1	2	1	30	2	0			2	0			2	0	150	59	136	86	130	82
1226	16	160206206	2	1				43	5	2	3	2	2					0	0	4	2	2	0			2	0			1	4	1	0	2	0			2	0			5	0	151	56	112	70	106	66
1227	16	160206207	2	1				26	4	2	3	1	1	5	3	10	1	0	0	3	2	2	0			2	0			1	5	0	30	2	0			2	0			5	0	163	62	102	66	108	64
1228	16	160206208	2	2				37	1	2	6	2	2					5	3	3	2	2	0			1	7	4	0	1	7	0	45	2	0			2	0			4	15	149	57	124	83	120	81
1229	16	160206209	2	1				69	5	2	6	2	2					1	1	7	2	2	0			1	7	4	30	1	7	0	45	2	0			2	0			2	30	152	65	129	81	130	71
1230	16	160206210	2	2				32	4	2	6	2	2					7	2	7	3	2	0			1	7	4	30	1	7	1	0	2	0			2	0			2	30	153	50	106	66	100	58
1231	16	160206211	2	1				24	5	1	5	2	2					3	2	7	2	2	0			1	7	1	30	1	7	0	45	1	1	2	0	2	0			1	20	172	78	130	67	123	68
1232	16	160206212	2	1	14	4	1998	15	6	1	5	2	2					4	2	7	2	2	0			1	3	0	45	1	7	0	30	2	0			2	0			2	30	179	67	128	66	122	78
1233	16	160206213	2	1				38	4	2	3	2	2					7	2	2	2	2	0			1	7	5	30	1	7	0	45	2	0			2	0			2	30	161	65	144	95	130	93
1234	16	160206214	2	1				68	4	2	3	2	2					2	1	7	2	2	0			1	7	3	30	1	7	0	45	2	0			2	0			1	20	153	56	122	74	116	74
1235	16	160206215	2	2				32	4	2	3	2	2					4	1	7	2	2	0			1	7	6	30	1	7	0	30	2	0			2	0			1	45	144	60	118	71	135	87
1236	16	160206216	2	2				33	4	2	3	2	2					5	2	7	2	2	0			1	7	5	0	1	7	0	30	2	0			2	0			2	30	152	70	131	105	117	73
1237	16	160206217	2	1				28	4	1	3	2	2					5	2	7	2	2	0			1	7	2	30	1	7	1	0	2	0			2	0			1	30	168	78	150	93	134	88
1238	16	160206218	2	2				35	4	2	6	2	2					5	2	7	2	2	0			1	7	3	45	1	7	0	45	2	0			2	0			3	45	153	64	118	74	126	73
1239	16	160206219	2	2				36	4	2	3	2	2					2	1	7	2	2	0			1	7	5	0	1	7	0	45	2	0			2	0			1	30	149	61	119	78	118	83
1240	16	160206220	2	1				63	1	2	6	2	2					3	1	7	1	2	0			2	0			1	7	0	45	2	0			2	0			6	0	154	71	159	96	160	90
1241	16	160206301	2	2				39	3	2	6	2	2					3	2	6	2	2	0			1	7	2	0	1	7	0	30	2	0			2	0			1	30	150	63	114	75	114	76
1242	16	160206302	2	2				65	3	2	6	2	2					3	2	7	2	2	0			1	7	1	30	1	7	0	15	2	0			2	0			1	30	149	53	112	72	107	71
1243	16	160206303	2	2				50	1	2	6	1	2					2	3	7	3	2	0			1	7	0	30	1	7	0	30	2	0			2	0			5	0	151	62	157	94	152	101
1244	16	160206304	2	1				52	3	2	3	2	2					4	1	5	2	2	0			1	7	1	0	1	3	1	30	2	0			2	0			3	0	151	58	135	88	138	86
1245	16	160206305	2	2				65	1	5	6	2	2					3	2	7	3	2	0			1	6	1	30	1	7	0	15	2	0			2	0			1	30	149	52	162	79	159	79
1246	16	160206306	2	2				62	1	2	6	2	2					3	2	7	3	2	0			2	0			1	7	0	30	2	0			2	0			1	30	146	52	155	80	142	71
1247	16	160206307	2	1				56	3	2	7	1	2					3	3	7	3	2	0			1	7	1	30	1	7	0	30	2	0			2	0			15	1	162	79	127	90	123	85
1248	16	160206308	2	2				63	1	2	6	2	2					3	2	7	3	2	0			1	7	2	0	1	7	0	15	2	0			2	0			1	30	149	53	139	92	135	89
1249	16	160206309	2	2				62	1	2	6	1	2					2	2	7	2	2	0			1	7	1	15	1	7	0	30	2	0			2	0			2	0	152	56	136	86	135	88
1250	16	160206310	2	1				54	4	2	3	2	2					3	1	7	1	2	0			1	7	1	30	1	7	0	20	2	0			2	0			3	30
1251	16	160206311	2	2				38	5	2	6	2	2					5	1	4	1	2	0			1	7	2	0	1	7	0	45	2	0			2	0			4	30	151	54	95	68	101	69
1252	16	160206312	2	2				23	4	2	6	2	2					0	0	5	1	2	0			1	7	2	30	1	7	0	45	2	0			2	0			4	0	120	47	119	63	127	71
1253	16	160206313	2	2				27	5	2	6	2	2					4	1	4	1	2	0			1	7	2	30	1	7	0	15	2	0			2	0			4	0	149	66	137	85	121	81
1254	16	160206314	2	1				26	4	2	3	2	2					4	1	4	1	2	0			1	7	4	0	1	7	0	15	2	0			2	0			3	0	158	58	112	72	112	67
1255	16	160206315	2	1				35	5	2	3	1	1	2	2	2	0	4	1	5	1	2	0			1	7	1	30	1	7	0	15	2	0			2	0			4	30	167	81	125	90	150	90
1256	16	160206316	2	1				48	5	2	3	2	1	30	2	3	0	4	1	6	1	2	0			1	7	3	0	1	7	0	15	2	0			2	0			3	30	165	63	188	116	174	97
1257	16	160206317	2	1				64	6	2	7	2	2					4	1	6	1	2	0			1	7	1	30	1	7	0	15	2	0			2	0			2	0	159	65	188	116	188	107
1258	16	160206318	2	1				45	6	2	3	2	2					3	1	6	1	2	0			1	7	2	0	1	7	0	15	2	0			2	0			5	30	171	79	183	116	186	122
1259	16	160206319	2	1				45	4	2	3	1	1	20	4	4	0	0	0	7	1	2	0			1	7	1	30	1	7	0	30	2	0			2	0			4	0	166	85	146	90	136	99
1260	16	160206320	2	1				33	3	2	3	1	1	30	2	3	0	0	0	7	1	2	0			1	7	3	30	1	7	0	20	2	0			2	0			3	0	162	49	135	96	126	88
1261	17	170106401	1	1	18	5	1966	46	3	2	3	2	1	20	10	10	14	1	1	5	1	1	3	4	0	1	2	2	0	1	7	1	0	2	0			2	0			0	20	157	55	164	88	160	79
1262	17	170106402	1	2				28	1	2	6	2	2					1	1	2	1	2	0			1	7	3	0	1	7	2	0	2	0			2	0			1	0	157	49	117	84	119	77
1263	17	170106403	1	1				27	3	1	3	1	1	10	5	5	10	0	0	1	1	1	5	3	0	2	0			1	7	2	0	2	0			2	0			2	0	157	58	155	97	137	82
1264	17	170106404	1	2				58	2	2	6	2	2					1	1	3	2	2	0			1	7	2	0	1	7	1	0	2	0			2	0			1	10	148	46	157	84	141	83
1265	17	170106405	1	2				60	2	2	6	2	2					1	1	4	1	2	0			1	7	1	0	1	7	1	0	2	0			2	0			2	0	148	49	153	94	156	86
1266	17	170106406	1	1				41	1	2	3	2	2					0	0	2	2	1	7	7	0	1	7	2	0	1	7	2	0	2	0			2	0			1	0	155	54	156	86	151	82
1267	17	170106407	1	2				21	1	2	6	2	2					0	0	3	1	1	3	3	0	1	7	4	0	1	7	2	0	2	0			2	0			2	0	141	49	98	64	94	59
1268	17	170106408	1	2				68	1	2	6	2	2					2	1	3	2	2	0			1	7	5	0	1	7	2	0	2	0			2	0			2	0	141	39	191	91	187	88
1269	17	170106409	1	2				46	1	2	6	1	2					0	0	4	1	1	3	4	0	1	7	4	0	1	7	1	30	2	0			2	0			2	0	143	46	116	66	103	64
1270	17	170106410	1	2				16	1	1	6	2	2					7	1	2	2	2	0			1	7	5	0	1	7	2	0	2	0			2	0			4	0	143	47	108	62	113	68
1271	17	170106411	1	1				37	5	2	1	2	2					5	2	6	2	2	0			1	2	2	0	1	7	3	30	2	0			2	0			3	0	162	62	131	87	138	93
1272	17	170106412	1																				0				0				0				0				0
1273	17	170106413	1	2				43	1	2	3	2	2					0	0	2	2	2	0			1	7	3	0	1	5	1	0	2	0			2	0			4	0	147	49	138	77	137	79
1274	17	170106414	1	2				15	3	1	5	2	2					3	1	5	2	2	0			1	4	2	0	1	7	1	0	2	0			2	0			2	0	151	45	125	82	121	81
1275	17	170106415	1	2				18	3	2	6	2	2					0	0	3	2	2	0			1	5	2	30	1	7	1	30	2	0			2	0			2	45	149	49	125	85	128	78
1276	17	170106416	1	2				28	1	2	6	2	2					2	2	2	1	1	3	2	0	1	7	3	30	1	7	2	0	2	0			2	0			3	0	150	58	130	80	135	80
1277	17	170106417	1	1				39	5	2	1	2	2					2	2	3	2	2	0			1	7	1	0	1	7	0	30	2	0			2	0			4	0	163	57	125	80	120	80
1278	17	170106418	1	1				47	3	2	3	1	1	30	8	15	30	1	1	3	2	2	0			1	7	1	30	1	7	1	0	2	0			2	0			3	0	159	59	146	99	141	98
1279	17	170106419	1	1				43	5	2	1	2	2					2	1	3	2	2	0			2	0			1	7	1	0	2	0			2	0			4	0	161	62	135	90	134	92
1280	17	170106420	1	2				20	3	1	6	2	2					0	0	2	2	2	0			1	7	3	0	1	5	1	0	2	0			2	0			3	0	154	56	130	80	135	85
1281	17	170106501	1	1	28	8	1973	40	3	2	1	2	2					0	0	5	2	1	3	8	0	1	7	4	0	1	7	5	0	2	0			2	0			1	0	153	56	141	70	132	78
1282	17	170106502	1	2	3	1	1963	50	1	2	6	2	2					0	0	7	1	1	6	3	0	1	7	6	0	1	7	2	0	2	0			2	0			1	0	147	44	156	91	151	95
1283	17	170106503	1	2	1	9	1982	31	4	2	6	2	2					0	0	4	1	1	7	2	0	1	7	3	0	1	7	3	0	2	0			2	0			0	30	145	46	141	92	129	87
1284	17	170106504	1	2				40	1	2	6	2	2					0	0	7	1	1	7	2	0	1	7	2	0	1	7	5	0	2	0			2	0			1	0	135	46	114	78	112	78
1285	17	170106505	1	2				41	1	2	6	2	2					0	0	7	1	1	7	5	0	1	7	3	0	1	7	3	0	2	0			2	0			0	30	145	66	164	102	171	100
1286	17	170106506	1	2				29	1	2	6	2	2					0	0	7	1	1	7	3	0	1	7	4	0	1	7	3	0	2	0			2	0			0	30	148	46	127	91	125	83
1287	17	170106507	1	2	25	9	1990	23	4	2	3	2	2					0	0	7	2	77	7	5	0	77	7	6	0	1	7	4	0	77	0			77	0			0	45	153	46	124	75	109	75
1288	17	170106508	1	2				30	2	2	3	2	2					0	0	3	1	1	7	3	0	1	7	5	0	1	7	4	0	2	0			2	0			2	0	146	65	113	80	111	81
1289	17	170106509	1	2	18	9	1982	30	2	2	3	2	2					0	0	3	1	1	7	4	0	1	7	3	0	1	7	3	0	2	0			2	0			0	20	148	69	117	85	121	82
1290	17	170106510	1																				0				0				0				0				0
1291	17	170106511	1	2	1	12	1988	24	5	1	2	2	2					0	0	2	1	2	0			1	7	5	0	1	7	5	0	2	0			2	0			0	15	136	37	118	85	120	80
1292	17	170106512	1	2	22	10	1961	51	1	2	3	2	1	3	1	1	0	0	0	3	1	1	7	3	0	1	7	2	0	1	7	7	0	2	0			2	0			0	15	154	49	139	87	119	82
1293	17	170106513	1	2	3	2	1958	55	1	2	3	2	2					0	0	7	1	77	7	7	0	77	7	4	0	77	7	4	0	77	0			77	0			0	15	148	48	136	95	140	97
1294	17	170106514	1	1	15	2	1996	17	4	1	5	2	2					1	5	1	1	1	1	2	0	1	7	5	0	1	7	4	0	1	7	2	0	2	0			1	0	165	61	137	75	128	70
1295	17	170106515	1	1	3	10	1990	23	5	1	2	1	2					1	1	7	2	1	2	5	0	1	7	1	0	1	7	1	0	1	7	2	0	2	0			3	0	160	54	119	78	120	74
1296	17	170106516	1	2				23	5	2	2	2	2					1	1	2	1	1	7	2	0	1	7	1	0	1	7	0	30	2	0			2	0			0	30	145	47	136	89	138	84
1297	17	170106517	1	1				59	1	2	6	2	1	1	1	1	0	0	0	5	2	1	7	5	0	1	7	0	30	1	7	2	0	2	0			2	0			3	0	155	51	109	68	112	69
1298	17	170106518	1	2				25	5	2	6	2	2					0	0	5	2	1	7	2	0	1	7	2	0	1	7	2	30	2	0			2	0			0	30	150	59	124	87	121	83
1299	17	170106519	1	1				19	3	1	6	1	1	3	2	2	0	0	0	4	2	1	7	5	0	1	2	0	30	1	7	2	0	2	0			2	0			2	0	167	56	135	85	131	72
1300	17	170106520	1	1				47	3	2	6	2	2					2	2	5	2	1	7	3	0	1	7	0	30	1	7	3	0	2	0			2	0			3	0	151	55	140	87	122	85
1301	17	170106601	1	1				23	4	1	5	2	2					1	1	4	1	2	0			1	7	4	30	1	7	3	30	2	0			2	0			2	30	163	62	139	82	119	82
1302	17	170106602	1	2				33	1	2	6	2	2					2	1	3	1	1	3	3	3	1	7	4	30	1	7	4	0	2	0			2	0			3	0	148	63	111	74	110	72
1303	17	170106603	1	2				25	1	2	3	2	2					1	1	5	1	2	0			1	7	2	30	1	7	1	30	2	0			2	0			2	30	144	50	144	95	151	93
1304	17	170106604	1	2				56	1	5	6	2	2					1	1	3	1	2	0			1	7	4	30	1	7	2	30	2	0			2	0			3	30	152	59	116	80	113	83
1305	17	170106605	1	1				55	3	2	3	2	1	8	6	16	6	2	1	4	1	1	3	2	0	1	7	5	0	1	7	6	0	2	0			2	0			1	30	151	56	153	90	146	91
1306	17	170106606	1	2	4	2	1997	16	4	1	5	2	2					1	1	3	1	1	2	4	0	1	7	3	30	1	7	3	30	2	0			2	0			3	0	141	51	131	93	131	88
1307	17	170106607	1	1				32	4	2	3	2	1	19	15	26	16	0	0	3	1	1	6	3	3	2	0			1	7	5	30	2	0			2	0			1	0	159	59	131	77	133	69
1308	17	170106608	1	2				40	1	2	6	2	1	2	5	5	2	1	1	4	1	1	2	3	0	1	7	3	30	1	7	4	30	2	0			2	0			1	0	150	58	151	106	143	96
1309	17	170106609	1	2				26	4	2	6	2	2					0	0	3	2	1	2	3	3	1	7	2	0	1	7	5	0	2	0			2	0			1	30	154	58	136	81	132	73
1310	17	170106610	1	2				42	1	2	3	2	2					3	1	2	1	1	1	3	3	1	7	5	30	1	7	2	30	2	0			2	0			2	30	160	72	140	81	125	83
1311	17	170106611	1	2				28	4	2	6	2	2					0	0	3	2	2	0			1	7	4	30	1	2	4	0	2	0			2	0			3	30	147	46	109	71	112	68
1312	17	170106612	1	2				45	1	2	3	2	1	10	6	15	6	0	0	5	1	2	0			1	7	6	30	1	7	5	0	2	0			2	0			3	0	139	38	135	79	121	74
1313	17	170106613	1	2				26	4	2	3	2	2					1	1	4	1	1	5	2	3	1	7	5	0	1	7	2	30	2	0			2	0			2	0	157	55	122	79	112	68
1314	17	170106614	1																				0				0				0				0				0
1315	17	170106615	1	1				37	1	2	3	2	1	10	8	15	5	2	1	3	1	1	5	2	0	1	7	2	30	1	7	4	0	2	0			2	0			1	30	148	63	111	74	110	72
1316	17	170106616	1	2				25	4	2	3	2	2					0	0	3	2	1	4	2	0	1	7	4	0	1	7	2	0	2	0			2	0			2	30	146	52	132	62	107	74
1317	17	170106617	1	2				60	1	2	6	2	2					7	1	4	1	2	0			1	7	2	0	2	0			2	0			1	6	3	30	3	0	146	56	110	74	112	76
1318	17	170106618	1	2				25	4	2	6	2	2					3	1	5	1	2	0			1	7	3	0	1	7	2	30	2	0			2	0			1	0	147	46	109	71	112	68
1319	17	170106619	1																				0				0				0				0				0
1320	17	170106620	1	1				46	5	2	3	2	2					2	1	4	1	2	0			1	7	5	30	1	7	2	0	2	0			2	0			1	30	161	50	134	80	124	77
1321	18	180106701	1	1				22	6	1	2	2	1	5	3	4	0	3	2	6	2	2	0			1	7	3	0	1	7	1	45	2	0			1	2	0	30	3	0	168	54	132	84	132	80
1322	18	180106702	1	1				66	1	2	7	2	2					3	2	3	1	2	0			1	7	1	0	1	7	1	45	2	0			2	0			4	0	165	82	216	115	206	104
1323	18	180106703	1	1				59	4	2	7	2	2					3	1	7	2	1	7	6	35	1	3	2	30	1	7	4	30	2	0			2	0			0	30	159	70	170	111	176	108
1324	18	180106704	1	1				30	3	2	3	1	2					5	1	5	2	1	7	8	39	1	5	3	30	1	7	3	35	2	0			2	0			0	30	157	68	124	90	122	80
1325	18	180106705	1	2				53	2	2	6	2	2					3	1	7	2	1	7	3	0	1	7	4	30	1	7	2	0	2	0			2	0			0	30	151	78	170	108	166	103
1326	18	180106706	1	2				60	1	2	6	2	1	4	2	4	1	0	0	6	2	2	0			1	7	2	30	1	7	2	15	2	0			2	0			4	45	152	49	158	98	153	97
1327	18	180106707	1	1				46	3	2	3	1	1	30	6	11	30	2	3	2	2	1	4	4	50	1	7	4	15	1	7	2	30	2	0			2	0			1	15	163	62	140	80	142	80
1328	18	180106708	1	1				49	3	2	3	1	1	12	5	6	7	0	0	7	2	1	2	2	0	1	7	2	0	1	7	1	0	2	0			2	0			4	0	159	60	120	70	120	70
1329	18	180106709	1	1				30	4	2	3	2	1	16	2	4	3	0	0	7	2	1	3	3	30	1	7	3	30	1	7	3	30	2	0			2	0			4	30	149	58	162	110	163	107
1330	18	180106710	1	2				31	3	2	6	2	2					0	0	7	2	1	4	2	30	1	7	2	40	1	7	2	0	2	0			2	0			3	30	146	55	124	71	130	75
1331	18	180106711	1	1				46	4	2	7	2	1	7	4	8	3	0	0	7	2	1	3	3	0	1	7	3	0	1	7	2	30	2	0			2	0			5	0	176	75	187	77	115	69
1332	18	180106712	1	1				60	4	2	7	2	1	8	2	2	0	3	1	5	2	2	0			1	7	1	30	1	7	2	0	2	0			2	0			3	0	156	69	125	82	130	90
1333	18	180106713	1	1				50	4	2	7	1	2					0	0	3	2	2	0			1	7	1	0	1	2	3	0	2	0			2	0			4	0	151	65	113	73	125	80
1334	18	180106714	1	2				27	4	2	6	2	2					4	2	5	2	1	2	3	30	1	7	1	30	1	3	2	0	2	0			2	0			2	0	156	62	125	78	128	80
1335	18	180106715	1	2				55	1	2	6	2	2					1	2	2	3	1	7	1	0	1	7	4	0	1	7	1	0	2	0			2	0			2	0	147	42	145	90	143	89
1336	18	180106716	1	1				40	1	2	3	2	2					1	2	2	2	1	5	3	0	1	7	2	0	1	4	2	0	2	0			2	0			2	0	145	48	140	89	135	86
1337	18	180106717	1	2				35	1	2	3	2	2					1	3	2	2	1	3	3	0	1	7	5	0	1	3	2	0	2	0			2	0			2	0	149	49	130	86	125	76
1338	18	180106718	1	2				50	1	2	6	1	1	23	1	3	0	1	1	6	2	1	7	2	15	1	7	5	0	1	7	2	0	2	0			2	0			1	45	148	54	124	71	123	70
1339	18	180106719	1	2				35	4	2	6	2	2					2	1	4	2	1	7	2	15	1	7	4	15	1	7	2	30	2	0			2	0			2	15	153	57	166	80	146	75
1340	18	180106720	1	1				58	4	2	7	2	2					1	2	4	2	2	0			1	7	2	30	1	7	1	30	2	0			2	0			4	0	159	68	131	76	130	75
1341	18	180106801	1	2				30	4	2	6	2	2					0	0	3	1	1	7	1	30	1	7	0	30	1	7	1	30	2	0			2	0			1	0	154	53	109	72	109	73
1342	18	180106802	1	2				34	4	2	2	2	2					0	0	4	1	1	7	1	30	1	7	2	0	1	7	1	30	2	0			2	0			1	30	156	51	112	73	119	77
1343	18	180106803	1	2				35	2	2	6	2	2					0	0	0		1	7	6	0	1	7	2	0	1	7	3	0	2	0			2	0			2	0	154	48	113	79	112	70
1344	18	180106804	1	2				60	1	5	6	2	2					2	2	7	2	2	0			1	7	2	30	1	7	1	30	2	0			2	0			1	30	146	52	144	88	142	84
1345	18	180106805	1	2				30	3	2	6	2	2					0	0	2	1	1	7	5	0	1	7	1	30	1	7	1	30	2	0			2	0			0	30	148	59	117	70	116	76
1346	18	180106806	1	2				49	2	2	6	1	2					1	2	6	2	2	0			1	7	1	30	1	3	0	30	2	0			2	0			4	0	147	55	140	81	147	77
1347	18	180106807	1	2				32	4	2	6	2	2					3	1	4	2	2	0			1	7	2	0	1	2	1	30	2	0			2	0			4	0	150	46	136	75	128	78
1348	18	180106808	1	2				37	4	1	3	2	2					2	1	5	2	2	0			1	7	3	0	1	7	2	0	2	0			2	0			4	0	148	60	111	79	114	77
1349	18	180106809	1	2				55	2	2	6	1	2					1	2	4	2	2	0			1	7	1	30	1	7	0	30	2	0			2	0			4	0	151	46	158	98	162	94
1350	18	180106810	1	2				40	1	2	6	1	2					0	0	0		1	7	5	0	1	7	3	0	1	7	5	0	2	0			2	0			2	0	145	46	129	83	124	81
1351	18	180106811	1	2				30	2	2	6	2	2					0	0	7	1	1	4	1	30	1	7	2	0	1	4	1	30	2	0			2	0			3	0	154	67	136	80	127	84
1352	18	180106812	1	2				46	1	2	6	1	1	5	2	3	0	1	3	5	2	1	3	4	0	1	7	3	0	1	7	2	0	2	0			2	0			1	0
1353	18	180106813	1	2				17	4	1	5	2	2					0	0	7	1	1	7	3	0	1	7	1	0	1	7	1	0	2	0			2	0			4	0	158	58	122	75	122	75
1354	18	180106814	1	2				40	1	2	6	2	2					2	1	4	3	1	7	3	0	1	7	3	30	1	7	2	0	2	0			2	0			1	45	158	70	132	89	134	83
1355	18	180106815	1	2				35	1	2	6	2	1	3	1	1	0	1	2	3	1	1	3	4	0	1	7	2	30	1	7	2	0	2	0			2	0			3	0	150	54	139	92	144	88
1356	18	180106816	1	2				60	1	2	6	2	2					1	2	2	1	2	0			1	7	2	0	1	4	1	0	2	0			2	0			3	0	149	59	143	92	143	93
1357	18	180106817	1	2	6	5	1956	56	1	2	6	1	2					3	2	5	3	2	0			1	7	8	0	1	7	3	0	2	0			2	0			2	0	154	59	186	112	179	111
1358	18	180106818	1	1	21	8	1983	28	3	2	3	1	2					2	3	2	2	1	7	2	0	1	7	4	0	1	5	2	0	2	0			2	0			2	0	174	77	166	99	140	111
1359	18	180106819	1	2	4	5	1964	49	1	2	6	1	1	4	5	7	2	1	1	2	2	1	7	3	0	1	7	6	0	1	7	2	0	2	0			2	0			2	0	154	53	161	84	159	97
1360	18	180106820	1	2				35	1	2	6	1	1	3	5	6	2	1	1	0		2	0			1	7	4	0	1	2	2	0	2	0			2	0			3	0	157	66	160	102	176	101
1361	18	180106901	1	2				61	1	2	3	1	1	6	2	2	0	0	0	7	2	1	7	8	0	2	0			1	7	1	30	2	0			2	0			0	30	162	56	145	90	140	82
1362	18	180106902	1	1				68	1	2	3	2	2					0	0	7	1	2	0			2	0			1	7	1	30	2	0			2	0			3	0	169	64	176	112	175	109
1363	18	180106903	1	2				68	1	5	6	1	2					0	0	6	1	2	0			1	7	1	30	1	7	0	30	2	0			2	0			2	0	155	46	120	78	118	71
1364	18	180106904	1	1				50	1	2	3	2	1	1	1	1	0	0	0	5	2	2	0			2	0			1	7	1	30	2	0			2	0			2	30	173	56	142	89	135	90
1365	18	180106905	1	2				67	1	5	6	2	2					0	0	5	2	1	7	5	30	2	0			1	7	2	30	2	0			2	0			0	30	161	45	120	78	118	71
1366	18	180106906	1	2				47	1	2	6	2	2					0	0	3	2	1	7	8	0	1	7	1	30	1	7	2	0	2	0			2	0			1	0	156	55	156	101	149	102
1367	18	180106907	1	2				40	1	2	6	2	1	3	1	1	0	0	0	3	2	1	7	5	30	1	7	2	30	1	7	2	30	2	0			2	0			1	30	144	50	136	96	142	100
1368	18	180106908	1	2				20	4	1	5	2	2					0	0	7	1	1	7	5	30	1	7	2	0	1	7	2	0	2	0			2	0			2	0	112	48	128	74	122	75
1369	18	180106909	1	2				40	3	2	6	2	2					0	0	5	1	1	7	5	0	1	7	2	0	1	7	2	30	2	0			2	0			1	0	152	40	159	113	145	116
1370	18	180106910	1	2				40	1	2	6	2	2					0	0	2	1	1	7	8	0	1	7	1	30	1	7	0	30	2	0			2	0			2	0	161	55	123	78	123	80
1371	18	180106911	1	1				27	3	1	3	2	2					0	0	2	1	1	7	8	0	1	5	0	30	1	7	2	0	2	0			2	0			1	0
1372	18	180106912	1	2				60	1	5	6	2	2					0	0	5	1	1	7	3	0	2	0			1	5	1	0	2	0			2	0			1	0
1373	18	180106913	1	1				30	3	2	3	2	1	10	3	3	0	0	0	5	1	1	7	8	0	2	0			1	7	3	0	2	0			2	0			1	0
1374	18	180106914	1	2				20	4	1	5	2	2					0	0	4	2	1	7	2	3	1	7	2	45	1	7	1	30	2	0			2	0			1	0	156	50	121	69	126	71
1375	18	180106915	1																				0				0				0				0				0
1376	18	180106916	1																				0				0				0				0				0
1377	18	180106917	1																				0				0				0				0				0
1378	18	180106918	1																				0				0				0				0				0
1379	18	180106919	1																				0				0				0				0				0
1380	18	180106920	1																				0				0				0				0				0
1381	19	190107001	1	1	24	1	1972	41	4	2	3	2	1	5	3	3	0	6	1	4	2	2	0			2	0			1	7	0	30	2	0			2	0			8	0	162	73	131	77	125	79
1382	19	190107002	1	1	5	8	1972	41	6	2	3	2	2					1	1	5	2	2	0			2	0			1	7	1	0	2	0			2	0			12	0	156	65	136	91	142	91
1383	19	190107003	1	2	23	8	1965	48	3	2	3	2	2					5	2	7	2	2	0			1	7	1	0	1	7	0	20	2	0			2	0			5	0	152	67	139	90	142	88
1384	19	190107004	1	1	13	6	1959	54	7	2	1	2	2					7	2	7	2	2	0			2	0			1	7	3	0	2	0			2	0			1	30	156	75	140	88	139	91
1385	19	190107005	1	1	29	1	1972	41	7	2	1	2	2					7	2	7	2	2	0			2	0			1	7	2	30	2	0			2	0			5	0	157	62	137	94	138	92
1386	19	190107006	1	2				45	3	2	6	2	2					5	2	5	2	1	2	2	0	1	7	1	0	1	7	2	30	2	0			2	0			2	0	147	70	114	79	114	77
1387	19	190107007	1	1				62	5	2	3	2	2					4	2	5	2	2	0			2	0			1	7	2	0	2	0			2	0			8	0	165	67	141	95	137	88
1388	19	190107008	1	1	22	12	1974	38	4	2	3	2	1	30	3	6	2	7	2	7	2	77	0			77	7	10	0	77	7	4	0	77	0			77	0			0	15	171	76	134	91	120	92
1389	19	190107009	1	2	1	9	1973	40	2	2	3	2	2					2	1	7	2	2	0			1	7	5	0	1	3	0	15	2	0			2	0			2	0	142	63	118	83	117	85
1390	19	190107010	1	2	21	2	1972	41	4	5	3	2	2					3	2	7	2	2	0			1	7	7	0	1	7	1	0	2	0			2	0			0	30	146	56	168	108	159	101
1391	19	190107011	1	1	28	12	1984	28	6	1	3	1	2					7	2	7	2	1	1	1	0	1	7	9	0	1	7	3	0	1	7	1	0	2	0			0	15	174	57	109	65	111	67
1392	19	190107012	1	2	6	12	1991	21	6	1	5	2	2					7	2	7	2	2	0			1	7	2	0	1	7	1	0	2	0			2	0			2	0	152	52	115	72	102	69
1393	19	190107013	1	2	18	12	1954	57	2	2	3	2	2					2	1	5	2	2	0			1	7	4	0	1	7	2	0	2	0			2	0			2	0	142	50	154	101	159	104
1394	19	190107014	1	1	6	6	1953	59	1	2	3	2	2					2	1	4	2	1	7	2	0	1	7	4	0	1	7	3	0	2	0			2	0			1	0	151	48	113	81	112	82
1395	19	190107015	1	1	9	9	1972	39	5	2	3	2	2					2	2	5	3	77	0			77	7	12	0	77	7	1	0	77	0			77	7	0	30	2	0	154	70	144	94	134	90
1396	19	190107016	1	2	26	1	1996	16	4	1	5	2	2					6	2	7	2	2	0			1	7	2	0	1	7	0	30	2	0			1	5	0	15	5	0	146	53	124	83	125	78
1397	19	190107017	1	2	10	1	1964	48	2	2	6	2	2					3	2	7	2	2	0			1	7	3	0	1	7	2	0	2	0			2	0			8	0	152	72	139	91	134	87
1398	19	190107018	1	1				53	6	2	1	2	2					3	2	3	1	2	0			1	7	5	0	1	7	1	0	2	0			2	0			2	0	164	65	125	79	119	79
1399	19	190107019	1	2	5	1	1977	35	4	2	6	2	2					2	1	7	2	2	0			1	7	4	0	1	7	1	0	2	0			2	0			2	0	155	73	118	82	113	84
1400	19	190107020	1	2	20	9	1968	43	5	2	1	2	2					4	1	7	2	2	0			1	7	4	0	1	7	0	30	2	0			2	0			2	0	151	53	128	86	126	84
1401	19	190107101	1	1	20	4	1971	42	6	2	8	2	1	3	2	2	0	0	0	7	2	2	0			1	7	1	0	1	7	0	30	2	0			2	0			6	0	165	71	138	99	146	106
1402	19	190107102	1	2	28	3	1981	32	4	2	6	2	2					3	2	7	2	2	0			1	7	3	0	1	7	0	30	2	0			2	0			2	0	150	62	111	71	112	79
1403	19	190107103	1	2	13	4	1985	28	4	2	6	2	2					4	2	7	2	2	0			1	7	1	0	1	7	1	0	2	0			2	0			4	0	148	59	122	82	120	82
1404	19	190107104	1	2	26	7	1955	57	1	5	9	1	2					2	1	7	2	2	0			2	0			1	3	0	20	2	0			2	0			6	0	148	59	169	87	153	83
1405	19	190107105	1	2				48	1	2	6	2	2					2	1	7	2	2	0			1	7	3	0	1	7	0	30	2	0			2	0			4	0	150	48	142	82	135	82
1406	19	190107106	1	2	20	7	1971	42	1	2	6	1	2					4	1	7	2	2	0			1	7	1	0	1	7	0	30	2	0			2	0			4	0	153	43	109	71	105	70
1407	19	190107107	1	2				29	4	2	6	2	2					1	1	2	1	2	0			1	7	6	0	1	7	1	0	2	0			2	0			2	0	156	64	120	80	114	78
1408	19	190107108	1	2				37	2	2	6	1	2					1	1	3	2	1	7	4	0	1	7	5	0	1	7	1	0	2	0			2	0			2	0	145	54	103	66	101	64
1409	19	190107109	1	2				32	3	2	6	2	2					1	1	5	2	2	0			1	7	5	0	1	7	1	0	2	0			2	0			2	0	143	49	124	78	118	73
1410	19	190107110	1	2				15	4	1	5	2	2					2	2	4	2	2	0			1	7	1	30	1	7	0	30	2	0			2	0			2	0	154	51	127	63	128	78
1411	19	190107111	1	2				32	4	2	6	2	2					2	1	7	2	2	0			1	7	2	0	1	7	1	0	2	0			2	0			2	0	148	47	106	70	106	69
1412	19	190107112	1	1	30	7	1957	55	5	2	7	2	2					3	1	7	2	2	0			2	0			1	7	1	0	2	0			2	0			4	0	160	73	211	120	182	113
1413	19	190107113	1	2				32	6	2	6	2	2					4	1	7	2	2	0			1	7	2	0	1	7	1	0	2	0			2	0			1	0	165	52	129	81	115	78
1414	19	190107114	1	2				24	5	2	6	2	2					7	2	7	2	2	0			1	3	2	30	1	7	1	30	2	0			2	0			3	30	158	56	122	73	113	76
1415	19	190107115	1	2				33	1	2	6	1	2					7	2	3	2	1	7	3	0	1	7	2	0	1	7	1	30	2	0			2	0			1	0	160	53	106	68	110	68
1416	19	190107116	1	2				23	4	1	6	2	2					3	2	3	1	1	7	2	0	1	5	2	30	1	5	3	0	2	0			2	0			2	0	145	37	129	86	126	82
1417	19	190107117	1	1				42	4	2	6	1	1	15	6	7	5	7	2	7	2	2	0			1	3	2	30	1	7	3	0	2	0			2	0			2	0	157	51	128	86	127	80
1418	19	190107118	1	1	1	11	1959	52	1	2	6	1	1	15	6	7	7	3	1	5	2	2	0			2	0			2	0			2	0			2	0			6	30	167	67	173	117	170	110
1419	19	190107119	1	2	14	5	1962	50	2	2	6	2	2					7	2	7	2	1	7	1	0	1	5	2	0	1	7	1	0	2	0			2	0			1	30	150	57	159	96	159	92
1420	19	190107120	1	2				50	1	2	6	2	2					3	2	7	2	2	0			1	6	2	30	1	7	1	0	2	0			2	0			3	0	150	53	131	80	146	79
1421	19	190107201	1	1				23	5	1	5	2	2					2	2	7	2	2	0			2	0			1	6	1	0	1	3	2	0	1	3	1	30	3	0	168	51	115	75	116	77
1422	19	190107202	1	2	5	5	1987	25	5	2	6	2	2					2	2	7	3	2	0			1	7	2	0	1	7	1	0	2	0			2	0			4	0	152	52	138	86	137	83
1423	19	190107203	1	2				56	1	5	6	2	2					2	1	6	3	2	0			1	7	1	30	1	5	1	0	2	0			2	0			4	0	149	57	125	81	122	78
1424	19	190107204	1	2	26	11	1997	15	4	1	5	2	2					0	0	6	3	2	0			1	7	1	0	1	6	2	0	1	2	1	0	2	0			3	0	150	43	125	74	117	71
1425	19	190107205	1	2				51	1	2	6	2	2					1	1	6	3	2	0			1	6	1	0	1	7	1	0	2	0			2	0			4	0	151	56	142	86	147	76
1426	19	190107206	1	2	21	2	1990	23	5	2	5	2	2					2	2	6	3	2	0			1	7	2	0	1	6	1	0	2	0			2	0			4	0	147	55	114	69	110	86
1427	19	190107207	1	2				69	1	2	6	2	2					1	2	5	3	2	0			1	7	1	0	1	7	1	0	2	0			2	0			5	0	149	44	139	79	131	72
1428	19	190107208	1	2				37	4	2	6	2	2					2	1	7	3	2	0			1	7	1	0	1	6	0	30	2	0			2	0			4	0	158	60	130	83	129	85
1429	19	190107209	1	2				65	1	2	6	2	2					2	1	6	3	2	0			1	6	1	0	1	7	1	30	2	0			2	0			5	0	154	51	104	67	106	67
1430	19	190107210	1	2				55	1	2	6	2	2					2	1	6	3	2	0			1	7	1	30	1	7	0	45	2	0			2	0			4	0	139	48	118	83	118	80
1431	19	190107211	1	1				63	5	2	7	1	2					3	2	6	2	1	3	2	0	1	7	2	0	1	5	0	30	2	0			2	0			2	0	154	60	118	79	127	75
1432	19	190107212	1	2				68	1	2	6	2	2					3	2	6	2	2	0			1	7	1	0	1	3	0	10	2	0			2	0			3	0	144	44	135	73	137	91
1433	19	190107213	1	2				28	1	2	6	2	2					3	2	6	2	1	5	2	0	1	7	2	0	1	3	0	30	2	0			2	0			2	0	146	51	133	75	124	74
1434	19	190107214	1	2				20	3	2	6	2	2					2	2	5	2	1	5	2	0	1	7	2	0	1	5	0	30	2	0			2	0			2	0	143	44	107	64	109	69
1435	19	190107215	1	2				65	1	5	6	1	2					1	2	4	2	1	5	1	30	1	7	2	0	1	5	0	30	2	0			2	0			2	0	150	54	120	62	118	60
1436	19	190107216	1	2				62	1	2	6	2	2					2	2	6	2	1	2	1	0	1	7	2	0	1	3	0	20	2	0			2	0			3	0	146	44	162	103	161	95
1437	19	190107217	1	2				30	1	2	6	1	2					2	2	5	2	1	6	2	0	1	7	2	30	1	6	0	30	2	0			2	0			2	0	142	40	137	74	138	76
1438	19	190107218	1	2	20	6	1991	21	1	2	6	2	2					2	2	4	2	1	5	2	3	1	7	2	0	1	6	0	30	2	0			2	0			2	0	151	46	123	84	121	86
1439	19	190107219	1	2	10	7	1985	27	3	2	6	2	2					2	2	4	2	1	6	3	0	1	7	2	0	1	7	0	30	2	0			2	0			2	0	149	58	138	71	129	74
1440	19	190107220	1	1				40	1	2	6	2	2					2	2	4	2	1	6	3	0	1	7	2	0	1	7	1	0	2	0			2	0			2	0	151	48	131	76	147	84
1441	20	200107301	1	2				43	3	2	6	2	2					2	2	7	2	2	0			1	7	2	30	1	7	1	0	2	0			2	0			1	0	149	68	145	89	149	92
1442	20	200107302	1	2				25	2	2	6	2	2					2	2	7	2	2	0			1	7	2	30	1	7	1	30	2	0			2	0			2	0	161	68	157	103	146	111
1443	20	200107303	1	2				38	4	2	6	2	2					2	1	5	2	1	3	4	0	1	7	2	0	1	7	1	30	2	0			2	0			1	0	165	39	110	63	107	69
1444	20	200107304	1	2				31	3	2	6	2	2					1	1	7	2	2	0			1	7	2	30	1	7	1	0	2	0			2	0			1	0	145	45	109	77	110	77
1445	20	200107305	1	2				60	1	2	6	1	2					0	0	7	2	2	0			1	7	2	30	1	7	1	30	2	0			2	0			1	0	143	52	142	90	139	85
1446	20	200107306	1	2				56	3	2	3	2	2					3	1	7	2	1	7	1	50	1	7	3	0	1	7	1	0	2	0			2	0			0	30	147	45	146	90	150	89
1447	20	200107307	1	2				30	5	2	3	2	2					2	1	7	2	2	0			1	7	3	30	1	7	0	30	2	0			2	0			1	30	158	44	119	83	120	79
1448	20	200107308	1	2				46	3	2	6	2	2					2	1	5	2	1	7	2	30	1	7	3	50	1	7	1	0	2	0			2	0			0	30	143	40	140	81	146	87
1449	20	200107309	1	2				56	5	2	6	2	2					2	1	5	2	2	0			1	4	2	30	2	0			2	0			2	0			3	30	154	67	137	81	134	76
1450	20	200107310	1	2				45	4	2	6	2	2					2	1	7	2	1	7	1	30	1	7	3	45	1	7	1	45	2	0			2	0			1	0	147	71	131	77	127	82
1451	20	200107311	1	2				25	4	2	6	2	2					0	0	7	2	1	3	2	0	1	7	3	0	1	7	1	30	2	0			2	0			3	30	145	49	117	68	108	72
1452	20	200107312	1	1				43	5	2	3	2	2					0	0	7	2	1	2	2	30	1	3	4	30	1	7	3	0	2	0			2	0			5	0	153	63	182	121	185	108
1453	20	200107313	1	2				25	2	2	6	2	2					0	0	7	2	1	3	2	0	1	7	4	0	1	7	1	0	2	0			2	0			4	0	150	50	110	70	126	78
1454	20	200107314	1	1				24	4	1	1	2	2					0	0	7	2	1	2	3	0	1	7	3	0	1	7	1	30	1	3	3	0	1	7	3	0	4	0	167	68	114	83	116	80
1455	20	200107315	1	2				41	2	2	6	2	2					0	0	7	2	1	2	2	0	1	7	4	30	1	7	1	30	2	0			2	0			3	30	147	51	125	70	122	76
1456	20	200107316	1	2				19	5	1	5	2	2					2	1	4	2	1	2	4	0	1	7	3	30	1	7	2	0	2	0			2	0			3	0	150	50	114	70	109	68
1457	20	200107317	1	1				27	4	2	3	2	2					3	1	5	2	1	4	4	0	1	7	3	0	1	5	2	0	2	0			2	0			4	0	166	57	137	78	127	74
1458	20	200107318	1	2				21	5	1	3	2	2					0	0	7	2	2	0			1	7	3	0	1	7	2	0	2	0			2	0			3	0	151	43	124	72	115	72
1459	20	200107319	1	1				58	2	2	7	1	2					2	1	5	2	2	0			1	7	2	0	1	4	2	0	2	0			2	0			5	30	167	58	118	78	116	79
1460	20	200107320	1	2				21	4	1	3	2	2					3	1	7	2	1	2	3	0	1	7	4	0	1	5	2	0	2	0			2	0			4	0	160	44	125	79	118	79
1461	20	200107401	1	1				62	3	2	6	1	2					0	0	0		1	4	3	30	1	7	2	30	1	4	1	0	2	0			2	0			2	10	155	60	166	97	160	98
1462	20	200107402	1	2				39	4	2	6	2	2					3	3	5	2	1	7	2	45	1	7	2	45	1	7	2	0	2	0			2	0			2	0	152	60	139	100	137	106
1463	20	200107403	1	2				20	5	1	5	2	2					0	0	0		1	1	1	0	1	7	1	0	1	7	2	0	2	0			2	0			4	0	149	39	119	78	114	72
1464	20	200107404	1	2				50	2	2	6	2	2					1	1	1	1	2	0			1	5	3	0	1	3	1	30	2	0			2	0			2	30	150	68	138	93	135	90
1465	20	200107405	1	1	10	4	1978	34	2	2	3	2	2					2	3	1	2	1	7	6	0	1	7	4	0	1	7	1	0	2	0			2	0			1	0	165	68	118	80	125	82
1466	20	200107406	1	2				68	1	5	6	1	2					0	0	2	2	2	0			1	7	5	0	1	7	2	0	2	0			2	0			3	0	146	38	120	66	115	60
1467	20	200107407	1	2	5	4	1987	26	4	2	6	2	2					2	4	3	3	1	5	4	0	1	7	6	0	1	7	1	0	2	0			2	0			3	0	149	51	125	85	120	75
1468	20	200107408	1	2	10	5	1973	39	1	2	6	2	2					0	0	3	3	1	5	3	0	1	7	6	0	1	7	2	0	2	0			2	0			2	0	149	48	135	90	132	85
1469	20	200107409	1	2				65	1	2	6	2	2					2	1	5	1	2	0			2	0			1	7	0	30	2	0			2	0			3	0	159	70	174	110	173	103
1470	20	200107410	1	2				37	1	5	6	2	2					0	0	0		1	7	7	0	1	7	2	30	1	7	2	30	2	0			2	0			1	0	144	40	107	74	108	77
1471	20	200107411	1	1				65	1	2	3	1	2					2	1	5	1	1	7	8	0	2	0			1	7	2	30	2	0			2	0			3	0	164	55	123	80	112	77
1472	20	200107412	1	1				64	1	2	3	2	2					3	2	5	1	1	7	5	0	2	0			1	7	2	0	2	0			2	0			2	0	152	50	130	90	125	77
1473	20	200107413	1	2				31	3	2	6	2	2					3	4	6	2	1	7	4	50	1	7	2	30	1	7	2	0	2	0			2	0			1	20	154	50	118	78	106	73
1474	20	200107414	1	2				52	1	5	6	2	2					0	0	1	1	2	0			1	7	2	30	1	7	0	30	2	0			2	0			5	0	152	51	125	91	143	86
1475	20	200107415	1	1				20	6	1	5	2	2					3	2	6	3	1	7	3	0	1	7	2	30	1	7	2	45	2	0			1	3	2	0	2	45	171	70	137	90	154	86
1476	20	200107416	1	2				47	1	2	6	2	2					3	2	5	2	2	0			1	7	2	30	1	7	0	30	2	0			2	0			5	30	153	53	137	96	135	90
1477	20	200107417	1	2				32	4	2	6	2	2					1	1	4	2	1	4	4	3	1	7	3	30	1	7	1	0	2	0			2	0			1	30	151	50	133	82	130	86
1478	20	200107418	1	2				60	1	2	6	1	2					2	2	5	2	2	0			1	7	2	30	1	7	1	30	2	0			2	0			2	30	143	35	112	70	111	68
1479	20	200107419	1	2				38	1	2	6	2	2					1	1	2	1	1	7	2	3	1	7	2	30	1	7	1	30	2	0			2	0			1	30	150	50	120	89	123	92
1480	20	200107420	1	1				62	1	2	6	1	2					0	0	3	2	1	4	2	3	1	7	2	20	1	7	1	20	2	0			2	0			2	45	154	52	131	79	133	76
1481	20	200107501	1	2				60	1	2	6	2	2					0	0	7	2	1	2	1	0	1	7	3	30	1	7	1	30	2	0			2	0			3	30	149	52	171	99	160	89
1482	20	200107502	1	2				59	1	2	6	2	2					0	0	7	2	1	2	2	0	1	7	3	0	1	7	1	30	1	2	2	0	1	7	3	0	3	0	151	54	180	109	185	102
1483	20	200107503	1	1				58	2	2	3	1	2					1	1	5	2	2	0			1	7	1	0	1	2	2	0	2	0			2	0			4	0	156	58	139	100	140	90
1484	20	200107504	1	2				40	2	2	3	2	2					1	1	5	2	1	3	2	30	1	7	3	0	1	7	2	0	2	0			2	0			4	0	140	51	133	88	135	89
1485	20	200107505	1	2				40	4	2	6	2	2					3	2	7	2	1	7	2	0	1	7	4	0	1	7	1	15	2	0			2	0			1	0	144	46	126	91	127	90
1486	20	200107506	1	2				21	3	2	6	2	2					2	3	6	2	1	7	1	30	1	7	3	15	1	7	2	0	2	0			2	0			2	0	152	50	116	78	109	83
1487	20	200107507	1	2				55	1	5	6	1	1	30	2	2	30	5	1	6	1	1	7	7	0	1	7	1	30	1	7	1	30	2	0			2	0			1	0	154	60	140	93	137	88
1488	20	200107508	1	2				57	1	2	6	2	1	12	1	1	0	3	1	5	1	1	7	8	0	1	3	1	30	1	7	2	0	2	0			2	0			2	0	140	55	134	79	141	88
1489	20	200107509	1	2				22	4	2	6	2	2					4	2	6	2	1	7	2	30	1	7	3	0	1	7	1	30	2	0			2	0			1	50	154	51	156	81	149	79
1490	20	200107510	1	2				43	3	2	6	1	2					0	0	3	2	1	7	2	3	1	7	3	45	1	7	1	45	2	0			2	0			1	0	145	40	115	79	114	79
1491	20	200107511	1	2				26	3	2	6	2	2					0	0	2	2	1	7	1	3	1	7	3	45	1	7	1	46	2	0			2	0			2	0	152	48	118	81	112	78
1492	20	200107512	1	2				47	2	2	6	1	2					0	0	3	2	1	4	2	30	1	7	2	0	1	5	2	30	2	0			2	0			1	30	143	48	144	95	136	94
1493	20	200107513	1	1				52	4	2	3	2	2					1	2	3	2	2	0			1	5	1	30	1	4	1	30	2	0			2	0			3	0	156	56	159	90	145	89
1494	20	200107514	1	1				64	3	2	3	1	2					3	1	7	2	1	7	1	45	1	7	3	30	1	7	1	0	2	0			2	0			1	0	145	50	163	110	156	104
1495	20	200107515	1	2				48	2	2	3	2	2					2	1	7	2	2	0			1	7	5	59	1	7	1	30	2	0			2	0			0	30	149	40	132	90	130	89
1496	20	200107516	1	2				55	3	2	6	2	2					0	0	5	2	1	5	3	0	1	7	2	0	1	7	1	30	2	0			2	0			1	0	148	52	110	85	115	88
1497	20	200107517	1	2				22	3	2	6	2	2					0	0	5	2	2	0			1	7	2	0	1	7	1	0	2	0			2	0			1	0	146	49	110	60	106	64
1498	20	200107518	1	2				40	1	2	6	1	2					1	2	3	2	1	2	2	0	1	7	4	0	1	7	2	0	2	0			2	0			2	0	148	49	155	95	150	95
1499	20	200107519	1	1				65	1	3	3	1	2					1	2	1	2	1	3	5	0	1	7	4	0	1	7	2	0	2	0			2	0			2	0	170	60	158	99	154	96
1500	20	200107520	1	2				64	1	5	6	1	2					1	2	1	2	2	0			1	7	3	0	1	7	2	0	2	0			2	0			6	0	146	38	179	92	177	90
1501	21	210107601	1	2				55	1	2	6	2	2					0	0	4	2	1	5	3	0	1	7	2	0	1	5	0	30	2	0			2	0			1	0	152	40	137	83	149	80
1502	21	210107602	1	1	27	4	1954	59	1	5	6	2	2					2	2	4	2	1	6	2	0	1	7	2	0	1	6	0	30	2	0			2	0			2	0	105	48	133	90	127	88
1503	21	210107603	1	2				47	1	2	6	2	2					2	2	4	2	1	5	3	0	1	7	2	0	1	6	0	30	2	0			2	0			2	0	154	49	121	73	126	72
1504	21	210107604	1	2	19	11	1981	32	3	2	6	2	2					2	2	4	2	1	5	2	30	1	7	2	0	1	7	1	0	2	0			2	0			1	0	153	63	115	77	112	80
1505	21	210107605	1	1				25	5	2	6	2	2					2	2	4	2	1	7	5	0	1	7	1	30	1	5	0	30	2	0			2	0			1	0	166	57	143	82	137	77
1506	21	210107606	1	1				20	3	2	6	2	2					0	0	4	2	1	6	2	30	1	7	2	30	1	5	1	0	2	0			2	0			1	0	145	37	100	74	106	70
1507	21	210107607	1																				0				0				0				0				0
1508	21	210107608	1	1				47	3	2	6	2	2					0	0	4	2	1	7	3	3	1	7	1	30	1	6	0	30	2	0			2	0			2	0	158	58	126	90	102	66
1509	21	210107609	1	2				60	1	2	6	1	2					2	2	5	2	2	0			1	7	2	30	1	7	0	30	2	0			2	0			2	0	142	32	165	102	169	112
1510	21	210107610	1	1				49	1	2	6	2	1	3	9	9	3	0	0	4	2	2	0			1	7	2	0	1	5	1	0	2	0			2	0			2	0	149	51	197	117	189	107
1511	21	210107611	1	1				60	1	2	6	2	2					0	0	3	2	1	5	2	3	1	7	2	0	1	5	0	30	2	0			2	0			2	0	163	56	105	74	118	72
1512	21	210107612	1	2				35	1	2	3	1	2					3	1	2	1	1	7	4	0	1	7	3	0	1	7	2	0	2	0			2	0			1	0	149	45	111	72	119	82
1513	21	210107613	1																				0				0				0				0				0
1514	21	210107614	1	1				65	1	2	3	2	2					0	0	4	2	1	5	3	0	1	7	1	30	1	6	0	30	2	0			2	0			2	0	155	52	155	84	163	86
1515	21	210107615	1	1	17	1	1955	57	5	2	1	2	1	3	3	3	0	2	2	7	2	2	0			1	7	5	0	1	7	1	0	2	0			1	7	1	0	1	0	165	74	129	87	128	90
1516	21	210107616	1	1				53	1	5	3	2	2					7	2	3	1	2	0			1	7	4	0	1	7	1	0	2	0			2	0			4	0	167	62	136	83	125	84
1517	21	210107617	1	2				37	1	2	6	2	2					4	1	2	1	1	5	4	0	1	7	4	0	1	7	1	0	2	0			2	0			2	2	145	55	139	111	113	82
1518	21	210107618	1	2				22	1	2	6	2	2					3	1	0		1	2	2	0	1	7	3	0	1	7	1	30	2	0			2	0			3	0	150	50	112	72	117	76
1519	21	210107619	1	2				27	1	2	6	2	2					0	0	0		1	2	2	0	1	7	4	0	1	7	2	0	2	0			2	0			3	0	149	41	106	68	103	68
1520	21	210107620	1	1	15	8	1966	45	2	2	2	2	2					3	1	2	1	2	0			1	7	3	0	1	7	1	0	2	0			1	7	1	0	2	0	163	58	121	79	110	76
1521	21	210107701	1	2				33	1	2	6	2	2					2	1	5	2	1	7	5	30	1	7	3	0	1	7	1	0	2	0			2	0			2	0	146	43	119	80	120	78
1522	21	210107702	1	2				23	1	2	6	2	2					0	0	5	2	1	7	5	0	1	7	3	0	1	7	1	0	2	0			2	0			2	0	148	56	125	83	114	70
1523	21	210107703	1	2				46	1	2	6	1	2					3	2	3	2	1	7	6	0	1	7	2	0	1	7	0	30	2	0			2	0			2	0	143	38	116	79	122	74
1524	21	210107704	1	2				20	1	2	6	2	2					3	2	7	2	1	7	5	0	1	7	2	0	1	7	0	30	2	0			2	0			2	0	142	45	122	69	125	66
1525	21	210107705	1	2				45	1	2	6	2	2					1	1	3	2	1	7	3	30	1	7	3	0	1	7	1	0	2	0			2	0			2	0	140	40	109	67	101	67
1526	21	210107706	1	2				18	1	2	6	2	2					2	1	6	2	1	7	5	0	1	7	3	0	1	7	0	50	2	0			2	0			5	0	152	55	117	72	115	71
1527	21	210107707	1	2				30	1	2	6	2	2					2	1	5	2	1	7	3	0	1	7	2	0	1	7	1	0	2	0			2	0			3	0	144	41	116	65	117	64
1528	21	210107708	1	2				37	1	2	3	1	2					2	1	3	3	1	3	1	30	1	7	3	0	1	5	1	30	2	0			2	0			3	0	151	42	94	63	90	60
1529	21	210107709	1	2				51	1	2	6	1	2					0	0	4	2	2	0			1	5	2	0	1	7	1	0	2	0			2	0			4	0	143	48	106	67	112	67
1530	21	210107710	1	2				26	1	2	6	2	2					0	0	3	2	2	0			1	7	2	30	1	7	1	0	2	0			2	0			3	0	154	60	138	94	132	90
1531	21	210107711	1	1				65	1	2	3	1	2					1	1	5	2	1	7	8	0	2	0			1	7	2	0	2	0			2	0			2	0	157	42	120	80	119	76
1532	21	210107712	1	2				30	1	2	6	2	2					2	1	5	2	1	7	3	0	1	7	2	0	1	7	1	0	2	0			2	0			3	0	158	43	107	66	99	66
1533	21	210107713	1	2				60	1	2	3	1	2					2	2	5	3	2	0			1	7	2	0	1	7	1	0	2	0			2	0			4	0	155	43	126	60	125	68
1534	21	210107714	1	2				32	1	2	3	2	2					2	1	5	3	2	0			1	4	1	30	1	7	0	30	2	0			2	0			5	0	153	55	115	65	115	65
1535	21	210107715	1	2				50	1	2	3	1	2					3	2	7	2	1	7	2	0	1	7	5	0	1	7	3	0	2	0			2	0			0	10	138	38	116	80	117	78
1536	21	210107716	1	2				61	1	5	3	1	2					2	1	7	2	77	7	4	0	77	7	6	0	1	7	5	0	77	0			77	0			0	15	148	37	128	83	126	79
1537	21	210107717	1	2				19	2	1	3	2	2					0	0	7	2	1	7	4	0	1	7	5	0	1	7	4	0	2	0			2	0			2	0	149	48	118	72	114	74
1538	21	210107718	1	2				25	1	2	3	2	2					2	1	7	2	1	7	3	0	1	7	6	0	1	7	3	0	2	0			2	0			0	30	154	48	95	58	91	54
1539	21	210107719	1	2	17	8	1991	21	1	2	3	1	2					2	1	7	2	1	7	3	0	1	7	6	0	1	7	4	0	2	0			2	0			0	20	145	37	130	80	127	78
1540	21	210107720	1	2				24	1	2	3	2	2					2	1	7	2	1	7	3	0	1	7	5	0	1	7	3	0	2	0			2	0			1	0	165	66	125	100	114	71
1541	21	210107801	1	2				63	1	2	6	1	2					3	1	4	1	1	2	4	0	1	7	4	30	1	7	2	30	2	0			2	0			1	30	148	37	84	49	95	53
1542	21	210107802	1	2				59	1	5	6	2	2					1	1	3	1	1	2	2	0	1	7	3	30	1	2	2	0	2	0			2	0			1	0	159	47	123	70	117	72
1543	21	210107803	1	2				50	1	2	6	1	2					2	1	3	1	1	4	5	3	1	7	3	30	1	7	5	0	2	0			2	0			2	30	143	42	113	68	111	67
1544	21	210107804	1	2				45	1	5	6	1	1	22	12	25	10	2	1	3	1	1	3	1	3	1	7	3	0	1	7	3	0	2	0			2	0			2	30	145	45	105	65	108	66
1545	21	210107805	1	1				44	1	5	3	2	1	25	30	50	20	1	1	2	1	1	5	5	3	1	7	3	0	1	7	5	0	2	0			2	0			1	0	152	55	152	96	147	94
1546	21	210107806	1	1				58	1	2	3	1	1	15	16	28	11	1	1	2	1	2	0			1	7	3	30	1	7	1	0	2	0			2	0			2	30	158	53	112	79	113	80
1547	21	210107807	1	2				29	2	2	6	1	2					2	1	3	1	1	3	2	3	1	7	3	30	1	7	4	0	2	0			2	0			2	0	147	36	109	65	105	58
1548	21	210107808	1	2	31	1	1995	18	6	2	6	2	2					7	4	7	3	2	0			1	7	1	0	1	7	1	30	2	0			2	0			1	30	150	51	93	54	92	50
1549	21	210107809	1	2	30	1	1992	21	6	2	6	2	2					3	1	2	2	2	0			1	7	3	0	1	7	1	0	2	0			2	0			2	0	142	40	101	64	94	61
1550	21	210107810	1	2				45	1	2	6	1	2					1	1	1	1	2	0			1	7	3	0	1	7	1	0	2	0			2	0			2	30	143	39	118	75	112	75
1551	21	210107811	1	1				45	1	2	3	1	1	5	8	16	2	3	1	1	1	1	3	3	0	2	0			1	7	2	0	2	0			2	0			1	0	158	52	131	88	139	84
1552	21	210107812	1	2				33	1	2	6	1	1	1	8	8	1	2	2	3	1	2	0			1	7	2	0	1	7	1	0	2	0			2	0			3	0	150	44	111	69	102	63
1553	21	210107813	1																				0				0				0				0				0
1554	21	210107814	1	1				52	4	2	3	2	1	5	6	10	4	5	5	2	2	1	6	4	0	1	3	1	0	1	7	2	0	2	0			2	0			2	0	167	65	145	92	134	95
1555	21	210107815	1	1				59	1	2	3	1	2					2	1	2	2	2	0			2	0			1	7	0	30	2	0			2	0			2	0	152	45	120	77	132	82
1556	21	210107816	1	2				28	4	2	6	1	2					1	1	3	2	2	0			1	7	3	0	1	7	2	0	2	0			2	0			1	0	145	43	114	77	111	43
1557	21	210107817	1	2				36	2	2	6	1	1	2	2	2	0	2	1	1	1	2	0			1	7	3	0	1	7	2	0	2	0			2	0			2	0	151	47	118	66	96	63
1558	21	210107818	1	2				39	1	2	6	2	1	6	9	9	5	1	1	1	1	2	0			1	7	2	0	1	7	1	0	2	0			2	0			2	0	150	49	127	80	120	80
1559	21	210107819	1	1				40	3	2	3	1	1	30	6	6	30	0	0	3	1	1	3	1	0	2	0			1	7	2	0	2	0			2	0			2	30	156	51	116	68	126	68
1560	21	210107820	1	1				21	4	2	3	2	2					1	1	1	1	1	6	3	0	2	0			1	7	1	0	2	0			2	0			3	0	166	54	160	80	152	80
1561	22	220107901	1	1				43	3	2	3	2	2					2	2	3	3	1	3	3	0	1	5	2	0	1	3	2	0	2	0			2	0			4	0	158	53	153	81	140	83
1562	22	220107902	1	2				40	1	2	3	1	2					0	0	3	2	1	3	1	0	1	3	2	0	1	7	0	30	2	0			2	0			2	0	150	45	140	80	124	73
1563	22	220107903	1	2				59	1	2	3	2	2					1	2	3	2	2	0			1	7	1	30	1	7	0	30	2	0			2	0			5	0	150	47	120	76	117	73
1564	22	220107904	1	1				60	1	2	3	1	2					0	0	2	3	2	0			2	0			1	7	1	30	2	0			2	0			6	0	150	41	176	103	170	108
1565	22	220107905	1	2				41	1	2	3	2	2					2	2	5	3	2	0			1	7	3	0	1	7	0	30	2	0			2	0			6	0	145	49	133	83	125	80
1566	22	220107906	1	2				25	1	2	6	2	2					0	0	5	2	2	0			1	6	3	0	1	7	1	30	2	0			2	0			4	0	142	37	128	88	124	85
1567	22	220107907	1	2				30	1	2	3	2	2					0	0	5	3	2	0			1	7	3	0	1	5	2	0	2	0			2	0			5	0	151	45	109	73	103	61
1568	22	220107908	1	2				35	1	2	3	2	2					0	0	5	3	2	0			1	5	3	0	1	5	1	0	2	0			2	0			6	0	157	53	116	76	116	84
1569	22	220107909	1	1				50	1	5	3	2	2					0	0	5	2	2	0			1	7	2	0	1	7	1	0	2	0			2	0			6	0	162	54	119	86	117	84
1570	22	220107910	1	1	11	11	1991	22	3	1	5	2	2					0	0	5	2	2	0			2	0			1	7	1	0	1	3	1	30	1	3	1	30	3	0	164	50	153	109	114	67
1571	22	220107911	1	2				53	1	2	3	2	2					0	0	5	2	1	2	3	0	1	3	2	0	1	7	1	0	2	0			2	0			4	0	145	41	101	62	104	63
1572	22	220107912	1	2				50	1	2	6	2	2					0	0	5	2	2	0			2	0			1	7	2	0	2	0			2	0			5	0	146	35	127	76	122	79
1573	22	220107913	1	2				20	5	2	5	2	2					0	0	6	3	2	0			2	0			1	7	0	30	2	0			2	0			5	0	155	49	119	77	99	73
1574	22	220107914	1	1				39	1	2	2	1	2					1	2	4	2	2	0			2	0			1	7	1	0	2	0			2	0			5	0	154	49	123	80	119	71
1575	22	220107915	1	1				36	2	2	3	2	1	30	8	12	30	2	2	7	3	1	2	3	0	1	5	2	0	1	7	1	0	2	0			2	0			3	0	156	56	130	87	133	82
1576	22	220107916	1	2				35	1	2	6	2	2					2	1	5	3	2	0			1	5	3	0	1	6	0	30	2	0			2	0			4	0	145	41	115	74	119	70
1577	22	220107917	1	2				20	4	2	3	2	2					2	2	4	3	2	0			1	7	3	0	1	6	2	0	2	0			2	0			4	0	152	45	100	59	98	54
1578	22	220107918	1	2				30	1	2	6	2	2					0	0	5	4	2	0			1	7	4	0	1	7	1	30	2	0			2	0			5	0	146	46	104	65	99	69
1579	22	220107919	1	1				18	5	1	5	2	2					3	1	7	2	2	0			2	0			1	7	1	30	1	2	1	3	1	5	2	0	4	0	156	49	125	75	121	71
1580	22	220107920	1	2				40	1	2	3	1	2					0	0	4	2	2	0			1	4	2	30	1	7	1	0	2	0			2	0			3	0	152	42	91	66	102	82
1581	22	220108001	1	2				41	1	2	6	2	2					0	0	2	1	1	3	3	0	1	7	2	0	1	7	1	0	2	0			2	0			2	0	150	48	110	70	108	67
1582	22	220108002	1	2				21	5	2	1	2	2					4	2	2	1	1	4	5	0	1	7	3	0	1	7	2	0	2	0			2	0			4	0	146	53	124	100	138	83
1583	22	220108003	1	2				27	3	2	6	2	2					2	1	2	1	1	7	12	0	1	7	1	0	1	7	0	30	2	0			2	0			0	10	145	57	113	78	108	80
1584	22	220108004	1	1				49	1	2	3	1	1	30	2	2	0	0	0	1	1	1	7	5	0	2	0			1	7	2	0	2	0			2	0			3	0	162	53	139	91	135	90
1585	22	220108005	1	2				42	2	5	6	1	2					3	2	1	1	1	2	3	0	1	7	2	0	1	7	0	30	2	0			2	0			4	0	160	55	114	77	109	78
1586	22	220108006	1	2				40	1	2	6	1	2					2	1	2	1	1	7	8	0	1	7	3	0	1	7	0	30	2	0			2	0			0	30	149	49	101	62	100	61
1587	22	220108007	1	2				22	4	2	6	2	2					1	1	1	1	1	2	3	0	1	7	2	0	1	7	1	30	2	0			2	0			1	30	149	58	135	74	125	69
1588	22	220108008	1	2	21	7	1990	23	4	2	1	2	2					2	2	2	1	1	5	3	0	1	7	4	0	1	7	5	0	2	0			2	0			0	15	149	48	109	72	107	74
1589	22	220108009	1	2	18	6	1988	24	2	2	3	2	2					2	1	2	1	1	7	2	0	1	7	5	0	1	7	4	0	2	0			2	0			0	30	148	50	107	76	106	72
1590	22	220108010	1	1	10	4	1961	52	3	2	3	2	2					2	1	2	1	77	4	4	0	77	7	6	0	77	7	5	0	77	0			77	0			1	0	159	56	121	78	119	84
1591	22	220108011	1	2	24	3	1985	28	2	2	3	2	2					1	1	2	1	1	7	6	0	1	7	3	0	1	7	4	0	2	0			2	0			2	0	156	53	104	68	104	78
1592	22	220108012	1	2				46	1	2	3	2	2					0	0	3	1	2	0			1	7	6	0	1	7	0	30	2	0			2	0			0	30	147	40	119	82	119	84
1593	22	220108013	1	2				59	1	2	3	1	2					3	2	5	2	1	7	4	0	1	7	5	0	1	7	3	0	2	0			2	0			0	15	140	46	148	85	111	84
1594	22	220108014	1	2				26	1	2	6	2	2					2	1	2	1	1	5	3	0	1	7	3	0	1	7	1	0	2	0			2	0			1	0	153	48	148	87	120	84
1595	22	220108015	1	1				21	5	2	2	2	2					2	1	2	1	1	3	3	0	2	0			1	7	2	30	2	0			2	0			2	0	159	47	128	90	124	85
1596	22	220108016	1	2				35	2	2	6	2	2					2	3	4	1	2	0			1	7	2	0	1	7	1	0	2	0			2	0			2	0	153	56	154	95	138	98
1597	22	220108017	1	2				35	1	2	6	2	2					1	1	1	1	2	0			1	7	3	0	1	7	3	0	2	0			2	0			1	0	158	53	125	80	129	80
1598	22	220108018	1	1				58	1	2	3	2	1	2	6	6	2	1	1	3	1	1	3	6	0	2	0			1	7	2	0	2	0			2	0			1	30	152	50	128	83	124	79
1599	22	220108019	1	2				27	4	2	6	2	2					2	1	1	1	1	4	2	0	1	7	1	30	1	7	1	30	2	0			2	0			0	30	144	52	111	72	108	68
1600	22	220108020	1	2				35	2	2	6	2	2					1	1	2	2	1	2	2	30	1	7	3	0	1	7	3	0	2	0			2	0			1	30	158	50	119	75	107	71
1601	22	220108101	1	2				30	1	2	6	2	2					3	2	4	2	1	6	3	30	1	7	2	0	1	5	1	0	2	0			2	0			1	0	145	45	109	63	116	78
1602	22	220108102	1	1				66	1	2	6	1	2					2	2	4	2	1	6	3	0	1	7	2	0	1	5	0	30	2	0			2	0			1	0	143	36	165	96	151	96
1603	22	220108103	1	2				50	1	2	6	2	2					2	2	4	2	1	5	3	0	1	7	2	0	1	6	1	0	2	0			2	0			2	0	146	57	138	81	119	83
1604	22	220108104	1	2				50	1	2	6	2	2					0	0	3	2	1	6	3	30	1	7	2	0	1	6	0	30	2	0			2	0			1	0	148	43	110	71	121	90
1605	22	220108105	1	1	24	10	1983	30	4	2	6	2	2					2	2	5	2	1	6	3	0	1	7	2	0	1	5	0	30	2	0			2	0			2	0	160	46	120	66	119	70
1606	22	220108106	1	2				30	3	2	6	2	2					2	2	4	2	1	7	4	0	1	7	2	0	1	6	0	45	2	0			2	0			1	0	163	58	132	83	125	83
1607	22	220108107	1	2				35	1	2	6	2	2					2	2	4	2	1	5	3	3	1	7	3	0	1	6	0	30	2	0			2	0			1	0	143	40	115	85	116	79
1608	22	220108108	1	2				22	5	2	6	2	2					2	2	5	2	2	0			1	7	2	30	1	6	0	30	2	0			2	0			2	0	144	40	116	92	136	90
1609	22	220108109	1	2				25	1	2	6	2	2					0	0	3	2	1	6	4	0	1	7	2	0	1	5	0	30	2	0			2	0			2	0	149	46	125	81	112	79
1610	22	220108110	1	1				40	3	2	6	2	2					0	0	4	2	1	5	3	3	1	7	0	30	1	7	0	45	2	0			2	0			2	0	153	50	125	85	126	86
1611	22	220108111	1	1				60	2	2	3	2	2					0	0	0		2	0			2	0			1	7	6	0	2	0			2	0			2	0	161	41	141	93	131	91
1612	22	220108112	1	2				59	1	2	6	2	2					1	2	0		2	0			1	7	4	0	1	7	2	0	2	0			2	0			3	0	147	36	151	80	158	88
1613	22	220108113	1	2				25	3	2	3	2	2					0	0	3	2	1	7	2	0	1	7	3	0	1	7	2	0	2	0			2	0			3	0	140	44	126	61	116	81
1614	22	220108114	1	2				69	1	2	6	2	2					0	0	0		2	0			1	7	3	0	1	7	1	0	2	0			2	0			5	0	133	39	124	83	146	117
1615	22	220108115	1	2				40	3	2	6	2	2					0	0	4	2	1	6	3	0	1	7	2	0	1	5	0	30	2	0			2	0			2	0	142	51	122	92	128	85
1616	22	220108116	1	2				25	2	2	6	2	2					0	0	7	2	2	0			1	7	5	0	1	7	2	0	2	0			2	0			2	0	145	45	131	63	116	78
1617	22	220108117	1	1				60	2	2	6	1	2					0	0	3	1	1	1	3	0	1	7	3	0	1	7	2	0	2	0			2	0			3	0	158	52	139	95	137	90
1618	22	220108118	1	2				40	1	2	3	2	2					0	0	0		2	0			1	7	5	0	1	7	1	0	2	0			2	0			2	0	139	38	132	85	115	75
1619	22	220108119	1	1				50	1	5	3	2	2					0	0	0		1	3	2	0	1	7	3	0	1	7	1	0	2	0			2	0			3	0	158	44	167	90	154	88
1620	22	220108120	1	1				59	1	2	3	2	2					0	0	5	2	1	4	3	0	1	7	3	0	1	7	1	0	2	0			2	0			2	0	147	35	126	81	115	81
1621	23	230108201	1	1	3	4	1965	48	4	2	3	2	2					2	3	1	1	2	0			1	7	5	30	1	7	3	30	2	0			2	0			2	30	164	59	110	65	109	66
1622	23	230108202	1	1	2	6	1993	19	5	1	5	2	2					0	0	0		2	0			1	7	3	30	1	7	3	0	2	0			2	0			2	0	160	52	103	70	100	70
1623	23	230108203	1	1	14	1	1975	38	1	5	6	2	2					0	0	1	1	1	5	2	3	1	7	4	0	1	7	3	30	2	0			2	0			1	0	169	53	120	78	121	70
1624	23	230108204	1	2				26	1	2	3	2	2					1	1	2	1	1	4	3	0	1	7	2	30	1	7	2	30	2	0			2	0			1	0	165	53	104	82	110	80
1625	23	230108205	1	1	16	3	1963	50	1	2	3	2	2					0	0	3	1	2	0			1	7	2	0	1	7	3	0	2	0			2	0			3	0	155	55	107	69	100	60
1626	23	230108206	1	2	23	4	1959	53	1	2	6	1	2					0	0	1	1	1	7	2	3	1	7	4	0	1	7	4	0	2	0			2	0			1	0	154	44	108	68	104	70
1627	23	230108207	1																				0				0				0				0				0
1628	23	230108208	1	1	24	6	1966	47	4	2	3	1	1	8	15	20	4	1	1	2	1	1	3	4	0	1	7	3	30	1	7	3	30	2	0			2	0			1	30	162	60	133	82	130	80
1629	23	230108209	1	2				60	1	2	9	2	2					0	0	0		1	2	2	30	1	7	1	30	1	7	2	30	2	0			2	0			2	0	150	43	115	70	113	70
1630	23	230108210	1	1	15	4	1964	49	2	2	3	2	2					0	0	0		1	5	4	0	1	7	2	0	1	7	1	20	2	0			2	0			2	0	163	41	165	100	163	100
1631	23	230108211	1	2	17	1	1994	19	6	2	6	2	2					7	2	4	1	2	0			1	7	1	0	1	7	1	0	2	0			2	0			5	0	152	50	100	70	115	67
1632	23	230108212	1	2				35	1	5	6	1	2					6	4	1	1	1	5	2	0	1	7	2	0	1	7	4	0	2	0			2	0			3	0	150	48	119	86	123	88
1633	23	230108213	1	2				35	1	2	6	2	2					0	0	1	1	1	2	1	0	1	7	4	0	1	7	2	30	2	0			2	0			2	0	155	46	103	60	103	69
1634	23	230108214	1																				0				0				0				0				0
1635	23	230108215	1	1				28	4	2	3	2	2					3	1	4	1	1	1	4	0	1	7	2	0	1	7	5	0	2	0			2	0			2	0	161	46	113	80	112	80
1636	23	230108216	1	1				28	3	2	3	1	2					4	3	4	1	2	0			1	7	1	0	1	7	4	0	2	0			2	0			6	0	159	50	118	69	120	70
1637	23	230108217	1	1	3	1	1963	50	3	2	3	1	2					7	3	6	1	1	1	2	0	1	7	2	0	1	7	5	0	2	0			2	0			2	30	158	48	141	89	140	89
1638	23	230108218	1	1	15	4	1964	49	3	2	3	2	2					0	0	5	1	1	7	3	0	1	7	3	0	1	7	6	0	2	0			2	0			2	0	159	48	124	82	126	86
1639	23	230108219	1	1	17	4	1978	35	6	2	2	2	2					4	1	4	1	1	1	2	0	1	7	1	0	1	7	2	0	2	0			2	0			1	0	160	50	136	88	135	85
1640	23	230108220	1																				0				0				0				0				0
1641	23	230108301	1	2				38	2	2	6	2	2					1	1	3	2	1	7	2	0	1	7	2	0	1	7	0	30	2	0			2	0			3	0	166	56	120	81	126	80
1642	23	230108302	1	2				26	1	2	6	2	2					1	2	7	2	1	7	3	0	1	7	2	0	1	7	0	30	2	0			2	0			2	0	148	44	104	64	98	62
1643	23	230108303	1	2				38	2	2	6	2	2					2	2	7	4	1	7	3	0	1	7	1	30	1	7	2	0	2	0			2	0			2	0	150	49	143	82	126	80
1644	23	230108304	1	1				44	3	2	1	1	1	30	20	30	30	2	1	7	2	2	0			2	0			1	7	2	0	2	0			2	0			2	0	158	44	128	73	118	78
1645	23	230108305	1	2				24	2	2	6	2	2					2	2	7	2	1	7	4	0	1	7	2	0	1	7	1	30	2	0			2	0			3	0	149	46	121	80	119	79
1646	23	230108306	1	2				44	2	2	6	2	2					2	1	7	2	1	7	4	0	1	7	2	0	1	7	2	0	2	0			2	0			2	0	148	53	121	78	104	76
1647	23	230108307	1																				0				0				0				0				0
1648	23	230108308	1	2				21	2	2	6	2	2					1	1	2	1	2	0			1	7	3	0	1	7	1	30	2	0			2	0			2	0	147	47	99	62	104	62
1649	23	230108309	1	2				47	1	5	6	1	2					2	1	3	2	2	0			1	7	5	0	1	7	0	50	2	0			2	0			1	0	146	40	117	68	111	70
1650	23	230108310	1	2	24	2	1994	18	4	2	6	2	2					1	1	4	1	1	2	4	0	1	7	4	0	1	7	2	0	2	0			2	0			1	0	160	46	116	72	113	66
1651	23	230108311	1	2				25	1	2	6	2	2					1	1	2	1	2	0			1	7	3	0	1	7	3	0	2	0			2	0			3	0	153	39	122	60	114	54
1652	23	230108312	1	2				35	2	2	6	1	2					1	1	2	2	2	0			1	7	3	0	1	7	2	0	2	0			2	0			3	0	150	51	118	83	115	83
1653	23	230108313	1	2				24	4	2	6	2	2					1	1	2	1	2	0			1	7	2	0	1	7	1	0	2	0			2	0			4	30	149	41	111	62	96	61
1654	23	230108314	1	2				17	4	1	6	2	2					1	1	5	2	2	0			2	0			1	7	2	30	2	0			2	0			2	0	146	47	98	69	102	68
1655	23	230108315	1	2	31	11	1969	43	1	2	3	2	2					0	0	7	2	1	7	4	0	1	7	6	0	1	7	4	0	2	0			2	0			0	15	146	49	110	78	105	75
1656	23	230108316	1	2				23	3	2	3	2	2					2	1	3	2	1	7	3	0	1	7	5	0	1	7	3	0	2	0			2	0			0	15	155	47	110	70	103	70
1657	23	230108317	1	2				61	1	5	6	2	2					0	0	3	2	2	0			1	7	4	0	1	7	2	0	2	0			2	0			5	0	142	38	140	81	133	77
1658	23	230108318	1	2				28	2	2	3	1	2					0	0	7	2	77	7	4	0	77	7	6	0	77	7	4	0	77	0			77	0			2	0	149	44	96	61	92	58
1659	23	230108319	1	2				26	2	2	3	2	2					0	0	4	2	1	7	4	0	1	7	5	0	1	7	3	0	2	0			2	0			1	30	151	57	147	93	145	92
1660	23	230108320	1	2	15	4	1957	56	1	2	3	1	2					0	0	7	2	1	7	5	0	1	7	5	0	1	7	3	0	2	0			2	0			0	15	145	42	116	77	107	80
1661	23	230108401	1	2				36	1	2	6	2	2					0	0	4	2	1	5	4	0	1	7	3	0	1	3	1	0	2	0			2	0			2	0	155	48	147	88	143	89
1662	23	230108402	1	2				68	1	5	6	1	2					0	0	4	2	2	0			1	7	1	0	1	2	0	30	2	0			2	0			2	0	145	31	240	79	226	88
1663	23	230108403	1	2	19	1	1951	62	1	2	6	2	2					0	0	4	2	2	0			1	7	2	0	1	5	1	0	2	0			2	0			2	0	146	37	157	91	152	84
1664	23	230108404	1	2				22	4	5	6	2	2					0	0	5	2	2	0			1	7	3	0	1	6	0	30	2	0			2	0			2	0	155	46	121	68	117	68
1665	23	230108405	1	2				65	1	2	6	1	2					0	0	5	2	2	0			1	7	3	0	1	6	0	30	2	0			2	0			2	0	147	36	130	69	126	76
1666	23	230108406	1	2				45	1	2	6	2	2					0	0	5	2	1	3	2	0	1	7	2	30	2	0			2	0			2	0			2	0	149	44	147	85	149	89
1667	23	230108407	1																				0				0				0				0				0
1668	23	230108408	1	2				38	1	2	6	2	2					0	0	4	2	1	7	3	0	1	7	3	0	1	5	1	0	2	0			2	0			1	0	154	53	185	126	185	125
1669	23	230108409	1	1	17	4	1947	65	1	1	6	2	2					0	0	4	2	2	0			1	7	2	0	2	0			2	0			2	0			1	0	167	77	126	79	123	80
1670	23	230108410	1	2				26	1	2	6	2	2					0	0	4	2	2	0			1	7	3	0	1	3	0	30	2	0			2	0			2	0	155	55	142	93	134	97
1671	23	230108411	1	2				27	1	2	6	2	2					0	0	4	2	1	3	3	3	1	7	2	30	1	3	0	30	2	0			2	0			2	0	157	43	132	81	129	89
1672	23	230108412	1	2				45	1	5	6	2	2					0	0	5	2	2	0			1	7	3	0	1	5	0	30	2	0			2	0			1	0	153	42	121	72	105	74
1673	23	230108413	1	2				60	1	2	6	1	2					0	0	5	2	1	6	2	0	1	7	2	30	1	5	0	30	2	0			2	0			2	0	142	32	122	68	121	67
1674	23	230108414	1	1				63	1	2	6	2	2					0	0	4	2	2	0			1	7	2	0	2	0			2	0			2	0			2	0	162	65	139	92	146	77
1675	23	230108415	1	1	1	7	1979	33	3	2	6	2	2					0	0	4	2	1	7	4	0	1	7	3	0	1	5	2	0	2	0			2	0			1	0	163	53	128	74	116	76
1676	23	230108416	1	2				26	5	2	6	2	2					0	0	4	2	1	7	3	0	1	7	2	0	1	6	2	0	2	0			2	0			2	0	167	61	138	89	122	81
1677	23	230108417	1	2				48	1	2	6	1	2					0	0	3	2	2	0			1	7	2	30	1	5	1	0	2	0			2	0			2	0	148	41	172	93	156	87
1678	23	230108418	1	2				42	1	2	6	2	2					0	0	4	2	2	0			1	7	2	0	1	4	0	30	2	0			2	0			1	0	156	56	178	87	174	87
1679	23	230108419	1	2				65	1	2	6	2	2					0	0	4	2	1	3	2	0	1	7	2	30	2	0			2	0			2	0			1	0	154	49	219	107	203	107
1680	23	230108420	1																				0				0				0				0				0
1681	24	240108701	1	1				24	3	2	3	2	2					0	0	6	1	1	7	3	30	1	7	2	0	1	7	0	15	2	0			2	0			3	0	160	56	137	93	154	91
1682	24	240108702	1	2				62	1	5	6	2	2					0	0	5	1	2	0			1	7	2	0	1	7	0	10	2	0			2	0			4	0	175	60	126	82	123	75
1683	24	240108703	1	1				55	3	2	2	2	2					0	0	6	2	1	6	8	30	2	0			1	7	1	0	2	0			2	0			0	30	162	60	117	81	121	78
1684	24	240108704	1	1				17	5	1	5	2	2					0	0	6	2	2	0			2	0			1	7	1	0	1	7	2	45	2	0			0	30	169	55	133	72	124	69
1685	24	240108705	1	2				28	1	2	6	2	2					0	0	2	2	1	7	4	4	1	7	2	30	1	7	1	0	2	0			2	0			1	0	152	50	111	78	111	72
1686	24	240108706	1	2				62	1	2	6	2	2					0	0	2	1	1	4	2	0	1	7	3	45	1	7	0	45	2	0			2	0			2	0	153	40	104	85	123	82
1687	24	240108707	1	2				28	3	2	6	1	2					0	0	0		1	7	5	30	1	7	2	0	1	7	1	30	2	0			2	0			0	30	143	45	115	69	113	74
1688	24	240108708	1	1				43	4	2	3	2	1	30	2	2	30	4	2	5	1	1	4	4	0	2	0			1	7	1	30	2	0			2	0			3	0	171	65	136	90	128	90
1689	24	240108709	1	2				30	1	2	6	2	2					2	2	5	2	2	0			1	7	2	30	1	7	1	30	2	0			2	0			1	0	142	49	108	71	110	73
1690	24	240108710	1	2				33	3	2	6	2	2					2	2	7	2	2	0			1	7	2	30	1	7	1	30	2	0			2	0			1	0	154	49	120	80	117	77
1691	24	240108711	1	2				65	1	5	6	2	2					0	0	2	2	2	0			1	7	3	30	1	4	1	0	2	0			2	0			3	30	140	40	151	69	147	72
1692	24	240108712	1	2				60	1	2	6	2	2					0	0	3	1	2	0			1	6	2	30	1	3	1	30	2	0			2	0			3	0	150	49	138	88	130	85
1693	24	240108713	1	2				50	1	2	3	2	2					0	0	5	2	2	0			2	0			1	7	1	30	2	0			2	0			5	0	151	51	146	88	142	83
1694	24	240108714	1	2				26	3	2	3	2	2					0	0	5	2	1	3	4	0	1	7	2	30	1	2	1	30	2	0			2	0			3	0	161	58	127	82	119	79
1695	24	240108715	1	2				20	1	2	6	2	2					1	1	0		1	4	2	0	1	7	3	15	1	7	1	45	2	0			2	0			4	0	156	52	106	67	97	68
1696	24	240108716	1	2				40	1	2	6	1	2					0	0	0		1	5	4	35	1	7	2	15	1	7	3	0	2	0			2	0			1	25	155	47	138	87	138	87
1697	24	240108717	1	2				30	3	2	3	2	2					0	0	7	2	1	2	2	30	1	7	3	30	1	7	1	30	1	2	2	30	2	0			3	0	151	48	120	82	115	81
1698	24	240108718	2	2				18	4	1	5	2	2					0	0	7	2	1	2	2	0	1	7	3	0	1	7	1	0	2	0			2	0			3	0	154	46	130	87	121	83
1699	24	240108719	1	2				40	1	2	6	2	2					1	2	1	2	1	7	2	0	1	7	7	0	1	6	2	0	2	0			2	0			2	0	152	48	139	78	145	75
1700	24	240108720	1	2				45	1	2	6	1	2					0	0	0		1	7	2	0	1	7	6	0	1	7	2	0	2	0			2	0			2	0	155	50	140	89	133	78
1701	24	240208501	2	1				27	5	2	3	2	2					0	0	0		2	0			1	5	2	30	1	5	1	0	2	0			2	0			4	0	154	60	118	63	117	60
1702	24	240208502	2	1				30	3	2	3	2	1	25	6	8	25	0	0	1	1	2	0			1	5	3	30	1	5	0	30	2	0			2	0			3	0	168	55	152	101	158	96
1703	24	240208503	2	2				60	1	5	2	2	2					0	0	0		1	3	2	30	1	5	4	0	1	5	1	0	2	0			2	0			1	0	148	48	176	72	165	80
1704	24	240208504	2	2				28	2	2	2	2	2					0	0	3	1	2	0			1	6	5	0	1	2	1	0	2	0			2	0			3	30	146	55	119	86	120	91
1705	24	240208505	2	2				20	3	2	6	2	2					0	0	4	2	1	3	2	3	1	7	3	45	1	7	0	45	2	0			2	0			4	30	161	50	106	62	103	66
1706	24	240208506	2	2				29	1	2	6	2	2					0	0	3	2	2	0			1	7	2	45	1	7	1	30	2	0			2	0			4	0	160	44	116	72	97	63
1707	24	240208507	2	2				17	4	2	5	2	2					0	0	4	1	2	0			1	7	2	30	1	7	0	45	2	0			2	0			2	30	147	45	112	65	108	62
1708	24	240208508	2	2				62	1	5	6	2	2					0	0	2	1	2	0			1	7	2	45	1	7	0	45	2	0			2	0			4	45	158	63	199	94	199	87
1709	24	240208509	2	1				53	1	1	3	1	2					0	0	5	1	1	7	4	30	1	7	2	30	1	7	0	10	2	0			2	0			2	0	174	60	118	74	109	77
1710	24	240208510	2	2				50	1	2	6	1	2					0	0	4	1	2	0			1	7	2	30	1	7	0	20	2	0			2	0			2	30
1711	24	240208511	2	1				35	3	2	3	1	2					0	0	4	1	1	6	4	30	1	7	2	30	1	7	0	20	2	0			2	0			3	30	162	65	112	65	108	62
1712	24	240208512	2	2				35	4	2	6	2	2					0	0	5	1	2	0			1	7	2	30	1	7	0	15	2	0			2	0			4	0	150	70	145	90	139	83
1713	24	240208513	2	2				22	2	2	2	2	2					0	0	5	2	1	7	9	59	1	7	3	59	1	7	2	30	2	0			2	0			0	30	156	50	107	65	103	63
1714	24	240208514	2	2				35	2	2	6	2	2					0	0	6	2	2	0			1	7	3	59	1	7	2	30	2	0			2	0			3	30	149	45	134	83	135	85
1715	24	240208515	2	2				25	1	2	2	2	2					0	0	5	2	1	6	8	0	1	7	3	0	2	0			2	0			2	0			2	0	152	52	107	63	99	62
1716	24	240208516	2	1				18	5	1	5	2	2					1	1	5	2	2	0			2	0			1	7	2	30	1	4	2	0	1	3	2	30	0	30	156	56	95	59	88	60
1717	24	240208517	2	2	7	6	1974	39	1	2	3	2	2					0	0	0		1	4	2	0	1	7	8	0	1	7	1	0	2	0			2	0			2	0	147	43	128	102	124	72
1718	24	240208518	2	1				52	1	2	6	2	2					0	0	0		1	2	8	0	1	5	10	0	1	7	1	0	2	0			2	0			2	30	160	60	143	87	141	88
1719	24	240208519	2	2				40	1	2	3	2	2					0	0	0		1	7	5	0	1	7	5	0	1	7	1	0	2	0			2	0			1	0	148	47	118	81	120	72
1720	24	240208520	2	2				45	1	2	8	1	2					0	0	0		2	0			1	7	4	0	1	7	1	0	2	0			2	0			5	0	147	40	133	72	124	69
1721	24	240208601	2	1				51	4	2	3	2	2					0	0	5	2	2	0			1	7	3	0	1	3	1	0	2	0			2	0			4	0	167	62	133	85	141	85
1722	24	240208602	2	2				30	4	2	3	2	2					0	0	5	2	1	3	2	30	1	7	3	0	1	2	2	30	2	0			2	0			3	0	150	52	116	83	117	80
1723	24	240208603	2	2				45	2	2	3	2	2					0	0	4	2	2	0			1	7	3	0	1	7	2	0	2	0			2	0			3	0	151	53	116	85	105	69
1724	24	240208604	2	2				45	2	2	3	2	2					0	0	4	3	2	0			1	7	3	0	1	7	2	0	2	0			2	0			3	0	147	49	123	83	129	81
1725	24	240208605	2	2				50	1	2	6	2	2					2	1	3	1	1	7	2	25	1	7	4	0	1	7	1	40	2	0			2	0			3	0	151	57	131	84	128	83
1726	24	240208606	2	2				32	1	2	6	2	2					1	3	6	1	1	7	2	50	1	7	2	35	1	7	2	38	2	0			2	0			1	0	147	43	103	68	97	59
1727	24	240208607	2	2				24	1	2	6	2	2					2	1	3	2	1	7	4	0	1	7	3	15	1	7	2	23	2	0			2	0			1	50	148	53	100	56	104	53
1728	24	240208608	2	2				35	1	2	6	2	2					1	2	5	2	1	7	3	35	1	7	2	45	1	7	2	50	2	0			2	0			1	25	147	47	92	59	87	55
1729	24	240208609	2	1				55	3	2	3	2	2					0	0	7	2	1	2	1	30	1	7	3	0	1	7	1	0	2	0			2	0			4	30	163	58	90	61	100	70
1730	24	240208610	2	2				35	1	2	6	2	2					0	0	7	1	1	3	3	30	1	7	4	30	1	7	1	30	2	0			2	0			3	30	154	50	137	81	138	73
1731	24	240208611	2	2				35	1	2	6	2	2					0	0	7	2	1	2	1	30	1	7	4	0	1	7	2	30	2	0			2	0			2	0	154	48	137	81	138	73
1732	24	240208612	2	2				35	1	2	6	2	2					2	1	7	1	1	4	4	0	1	7	4	30	1	7	1	0	2	0			2	0			2	0	146	48	104	59	105	59
1733	24	240208613	2	2				60	2	2	6	2	2					0	0	5	2	2	0			1	7	2	30	1	7	1	0	2	0			2	0			1	30	144	52	156	92	154	95
1734	24	240208614	2	2				40	2	2	6	2	2					2	2	7	3	2	0			1	7	1	30	1	7	1	0	2	0			2	0			0	30	147	50	134	88	137	88
1735	24	240208615	2	2				29	3	2	6	2	2					2	1	7	2	1	4	2	0	1	7	2	30	1	7	1	30	2	0			2	0			1	15	148	47	123	78	120	80
1736	24	240208616	2	2				50	3	2	6	1	2					0	0	5	2	2	0			1	7	2	30	1	7	1	0	2	0			2	0			1	0	148	48	139	85	124	81
1737	24	240208617	2	2				40	3	2	6	2	2					0	0	3	1	1	7	8	0	1	7	2	0	1	7	2	0	2	0			2	0			1	0	150	50	111	67	110	51
1738	24	240208618	2	2				37	1	2	6	2	2					0	0	2	1	1	7	6	0	1	7	2	30	1	7	2	30	2	0			2	0			0	30	149	40	123	81	149	77
1739	24	240208619	2	2				60	1	2	6	2	2					0	0	3	1	1	7	7	0	1	7	1	0	1	7	2	30	2	0			2	0			1	0	148	42	120	81	125	84
1740	24	240208620	2	2				38	3	2	6	2	2					0	0	3	1	1	7	8	0	1	7	1	0	1	7	2	0	2	0			2	0			0	30	109	55	104	59	105	59
1741	25	250208801	2	2				47	4	2	6	2	2					2	1	5	2	2	0			1	7	2	0	1	3	1	30	2	0			2	0			4	0	159	70	139	87	140	90
1742	25	250208802	2	1				41	6	2	3	2	2					3	2	7	2	2	0			1	7	1	30	1	7	1	0	2	0			2	0			3	0	168	78	140	97	135	83
1743	25	250208803	2	1				17	5	1	5	2	2					2	1	5	2	1	2	4	0	1	7	1	30	1	3	1	0	1	2	2	0	1	7	0	45	2	0	166	63	125	67	120	76
1744	25	250208804	2	2				35	3	2	6	2	2					0	0	5	2	1	2	3	0	1	7	2	30	1	2	2	0	2	0			2	0			4	0	164	68	132	80	130	80
1745	25	250208805	2	1				23	4	1	3	1	2					1	2	6	2	1	7	4	30	1	7	1	30	1	7	1	0	2	0			2	0			1	30	161	64	120	83	122	84
1746	25	250208806	2	2				24	5	2	6	2	2					2	2	7	2	2	0			1	7	2	30	1	7	1	0	2	0			2	0			1	30	151	56	115	65	111	66
1747	25	250208807	2	2				35	4	2	6	2	2					2	2	5	2	2	0			1	7	2	20	1	7	1	0	2	0			2	0			1	0	151	52	114	74	114	75
1748	25	250208808	2	2				32	4	2	6	2	2					2	2	5	3	2	0			1	7	2	30	1	7	0	30	2	0			2	0			1	30	147	52	122	82	120	80
1749	25	250208809	2	2				35	3	2	6	1	2					0	0	4	1	1	3	4	0	1	7	2	30	1	7	0	30	2	0			2	0			3	0	150	53	111	81	111	79
1750	25	250208810	2	1				27	6	1	2	2	2					0	0	4	1	2	0			1	7	2	0	1	7	0	20	2	0			2	0			4	0	167	60	141	86	142	84
1751	25	250208811	2	1				17	4	1	5	2	2					0	0	4	1	1	7	4	0	1	7	2	0	1	7	0	20	2	0			2	0			2	0	158	52	137	78	136	82
1752	25	250208812	2	2				20	5	1	5	2	2					0	0	5	1	2	0			1	7	2	30	1	7	0	30	2	0			2	0			3	30	160	55	118	83	116	70
1753	25	250208813	2	2				56	1	2	6	2	2					0	0	7	2	1	2	2	30	1	7	4	30	1	7	1	30	2	0			2	0			3	0	158	56	128	88	123	81
1754	25	250208814	2	1				30	5	2	3	1	1	25	2	5	2	0	0	7	2	1	3	2	0	1	7	4	0	1	7	1	0	2	0			2	0			4	0	166	65	111	69	111	65
1755	25	250208815	2	2				18	5	1	5	2	2					0	0	7	2	1	2	2	0	1	7	3	30	1	7	1	30	2	0			2	0			3	0	158	50	129	88	125	80
1756	25	250208816	2	2				50	2	2	6	2	2					0	0	7	2	1	2	1	0	1	7	3	30	1	7	1	30	2	0			2	0			3	30	149	45	112	66	115	68
1757	25	250208817	2	1				21	5	1	3	2	2					2	1	7	2	2	0			1	5	3	30	2	0			2	0			2	0			1	30	163	52	107	65	104	70
1758	25	250208818	2	1				27	4	2	3	1	2					0	0	5	2	1	7	8	0	1	7	3	30	2	0			2	0			2	0			1	0	157	65	133	78	121	72
1759	25	250208819	2	1				45	1	2	3	1	2					0	0	6	2	1	7	6	30	1	7	3	30	2	0			2	0			2	0			1	0	157	50	151	89	137	88
1760	25	250208820	2	1				20	2	1	3	2	2					0	0	7	2	1	7	8	0	1	7	3	30	2	0			2	0			2	0			1	0	168	49	105	72	110	76
1761	25	250208901	2	2	4	5	1994	19	1	1	8	2	2					2	3	2	2	2	0			1	5	8	0	1	7	2	0	2	0			2	0			2	0	145	38	120	100	115	76
1762	25	250208902	2	2				68	1	5	6	1	2					0	0	1	1	2	0			1	7	7	0	1	7	2	0	2	0			2	0			2	0	148	38	155	110	150	105
1763	25	250208903	2	2				42	1	2	6	2	2					1	2	1	2	1	2	2	0	1	7	6	0	1	5	2	0	2	0			2	0			2	0	146	49	145	89	140	85
1764	25	250208904	2	2	8	6	1989	23	4	2	6	2	2					3	2	2	2	1	2	1	0	1	5	5	0	1	7	1	0	2	0			2	0			3	0	150	49	129	79	125	78
1765	25	250208905	2	1				32	7	2	1	2	2					0	0	3	2	1	1	1	0	1	5	2	30	1	7	1	0	2	0			2	0			3	0	167	65	131	93	127	95
1766	25	250208906	2	1				41	7	2	2	2	2					6	2	6	2	2	0			1	7	0	30	1	7	1	0	2	0			2	0			2	30	167	80	135	81	134	82
1767	25	250208907	2	2				22	5	2	6	2	2					4	2	7	2	1	1	1	30	1	7	3	30	1	7	1	30	2	0			2	0			3	30	152	52	112	75	109	73
1768	25	250208908	2	2				39	2	2	6	2	2					0	0	3	2	1	6	4	0	1	7	3	0	1	7	2	30	2	0			2	0			2	30	153	49	118	67	99	66
1769	25	250208909	2	1				50	1	2	3	1	2					0	0	4	3	1	7	3	45	1	7	4	30	1	7	1	30	2	0			2	0			1	30	155	50	138	90	130	88
1770	25	250208910	2	2				60	3	5	6	2	2					3	1	5	2	1	7	3	0	1	7	1	30	1	7	1	0	2	0			2	0			3	0	154	52	133	83	140	86
1771	25	250208911	2	1				39	5	2	1	2	2					1	2	5	2	1	3	4	0	1	7	1	45	1	7	3	30	2	0			2	0			1	30	165	65	162	101	154	101
1772	25	250208912	2	2				30	6	2	2	2	2					2	2	7	2	2	0			1	7	3	40	1	7	2	30	2	0			2	0			1	30	150	55	101	71	101	63
1773	25	250208913	2	2				45	4	2	6	2	2					3	2	7	2	1	4	1	30	1	7	2	45	1	7	1	30	2	0			2	0			2	30	158	66	142	91	141	86
1774	25	250208914	2	1				42	6	2	6	2	2					1	1	5	2	1	2	2	30	1	7	4	30	1	7	2	30	2	0			2	0			1	30	170	70	127	79	121	77
1775	25	250208915	2	2				46	4	2	6	2	2					2	1	7	2	2	0			1	7	2	45	1	7	2	45	2	0			2	0			2	30	144	45	116	73	117	69
1776	25	250208916	2	1				67	5	2	3	2	2					5	2	6	1	2	0			2	0			1	7	1	30	2	0			2	0			3	0	168	64	140	75	140	68
1777	25	250208917	2	2				35	4	2	6	2	2					2	3	4	2	1	5	1	30	1	7	3	30	1	7	4	0	2	0			2	0			3	0	161	49	115	76	114	71
1778	25	250208918	2	2				25	4	2	6	2	2					1	3	3	2	1	7	2	0	1	7	3	0	1	7	2	45	2	0			2	0			2	5	162	44	109	69	111	70
1779	25	250208919	2	2				23	6	2	6	2	2					3	2	6	1	2	0			1	7	3	0	1	7	1	30	2	0			2	0			5	0	154	58	105	68	103	65
1780	25	250208920	2	1				33	1	2	3	2	2					3	2	5	2	1	7	3	25	1	7	2	0	1	7	2	45	2	0			2	0			2	15	168	73	148	84	143	90
1781	25	250209001	2	1				28	4	2	2	2	1	1	5	5	1	1	1	5	2	2	0			1	7	3	30	1	7	2	30	2	0			2	0			3	30	173	64	140	84	140	91
1782	25	250209002	2	2				24	4	2	6	2	2					4	2	2	2	1	1	2	0	1	7	2	30	1	5	1	0	2	0			2	0			4	0	148	49	125	78	123	79
1783	25	250209003	2	1	6	6	1984	29	3	2	3	2	2					2	4	1	1	1	3	3	0	1	7	5	0	1	6	2	0	2	0			2	0			2	0	165	68	138	89	136	78
1784	25	250209004	2	1				36	2	2	3	1	2					3	3	3	3	2	0			1	7	4	0	1	2	1	0	2	0			2	0			4	0	160	55	125	85	120	80
1785	25	250209005	2	2				65	1	5	6	2	2					0	0	5	1	1	7	5	0	2	0			1	7	1	0	2	0			2	0			2	0	150	45	122	74	124	74
1786	25	250209006	2	2				21	5	2	6	2	2					0	0	2	1	1	3	4	3	1	7	5	30	1	7	1	30	2	0			2	0			1	45	152	48	121	78	119	65
1787	25	250209007	2	2				60	1	5	6	1	2					0	0	4	1	2	0			1	7	2	0	1	7	0	20	2	0			2	0			5	0	158	50	114	73	120	88
1788	25	250209008	2	2				56	3	2	6	2	2					0	0	3	1	2	0			1	7	2	30	1	7	0	10	2	0			2	0			3	0	156	50	117	83	115	75
1789	25	250209009	2	2				40	1	2	6	1	2					0	0	7	2	2	0			2	0			2	0			2	0			2	0			2	30	158	45	128	88	123	81
1790	25	250209010	2	2				28	4	2	6	2	2					7	2	7	2	2	0			1	7	5	30	2	0			2	0			2	0			2	0	155	55	111	78	118	64
1791	25	250209011	2	2				42	4	2	6	2	2					0	0	5	1	1	5	6	0	2	0			1	7	1	30	2	0			2	0			2	0	155	45	129	77	115	76
1792	25	250209012	2	1				29	4	1	3	2	1	5	1	2	0	0	0	5	1	1	3	6	0	2	0			1	7	1	0	2	0			1	7	1	30	2	0	165	60	129	70	115	65
1793	25	250209013	2	1				65	3	2	7	1	2					4	2	5	2	2	0			1	7	2	0	1	2	1	0	2	0			2	0			5	0	169	58	158	94	152	94
1794	25	250209014	2	2				59	1	2	6	2	2					2	1	4	2	2	0			1	7	2	30	1	3	1	30	2	0			2	0			5	30	159	63	182	107	183	108
1795	25	250209015	2	1				24	5	2	3	2	2					0	0	7	2	1	2	1	30	1	7	4	0	1	7	1	0	2	0			2	0			3	30	158	60	126	91	119	86
1796	25	250209016	2	2				35	5	1	6	2	2					0	0	7	2	1	3	2	30	1	7	4	30	1	7	1	30	2	0			2	0			2	0	151	55	103	69	103	67
1797	25	250209017	2	2				39	2	2	6	2	2					1	3	7	2	1	7	2	30	1	7	3	0	1	7	2	0	2	0			2	0			2	0	164	69	156	92	135	82
1798	25	250209018	2	1				65	4	2	3	2	2					3	2	7	2	2	0			1	7	3	45	1	7	2	30	2	0			2	0			2	0	169	65	131	74	132	74
1799	25	250209019	2	1				52	6	2	1	2	2					2	2	5	2	2	0			1	7	3	30	1	6	1	0	2	0			2	0			1	30	156	72	166	112	162	110
1800	25	250209020	2	2				55	3	2	6	2	2					2	2	7	2	2	0			1	7	2	0	1	7	0	30	2	0			2	0			1	30	146	52	138	100	133	99
1801	26	260109101	1	2				66	1	2	9	1	1	3	2	4	1	0	0	2	1	2	0			2	0			2	0			2	0			2	0			10	0	144	40	204	105	200	100
1802	26	260109102	1	2				26	1	2	6	2	1	20	3	6	8	0	0	1	1	2	0			1	7	4	0	1	5	3	0	2	0			2	0			3	0	147	43	126	75	130	78
1803	26	260109103	1	2	23	9	1996	16	3	1	5	2	1	3	2	3	0	0	0	2	2	2	0			1	7	2	0	1	6	2	30	2	0			2	0			3	0	145	40	124	78	125	80
1804	26	260109104	1	1				56	1	2	6	2	1	13	5	7	12	0	0	4	1	1	7	3	30	1	7	1	0	1	7	1	0	2	0			2	0			1	0	150	54	139	85	135	85
1805	26	260109105	1	2				43	1	2	6	2	1	1	1	1	0	0	0	6	2	1	3	4	0	1	3	2	0	1	3	0	30	2	0			2	0			1	30	144	42	164	91	154	89
1806	26	260109106	1	2				25	5	2	6	2	1	16	2	2	0	0	0	3	2	1	4	2	0	1	7	1	30	1	7	2	30	2	0			2	0			0	30	143	50	132	83	126	74
1807	26	260109107	1	2				15	4	1	5	2	2					2	1	7	2	1	3	2	0	1	5	1	0	1	3	1	0	2	0			2	0			0	30	154	45	127	69	118	66
1808	26	260109108	1	2				41	1	2	6	2	1	30	8	8	30	0	0	7	2	1	5	3	0	1	5	1	30	1	5	1	30	2	0			2	0			0	30	143	48	125	89	128	84
1809	26	260109109	1	2				26	3	2	6	2	1	30	1	1	0	0	0	3	1	1	7	4	0	1	5	2	30	1	7	2	30	2	0			2	0			3	0	155	50	114	67	112	62
1810	26	260109110	1	1				49	2	2	6	1	1	30	3	5	4	0	0	7	2	1	4	3	30	1	7	2	30	1	7	1	30	2	0			2	0			1	0	148	55	135	96	134	86
1811	26	260109111	1	1				27	5	1	2	2	2					0	0	7	3	1	1	4	4	1	7	2	30	1	7	2	30	2	0			1	7	1	30	1	0	158	54	135	81	138	68
1812	26	260109112	1	2				44	1	2	6	1	2					0	0	7	4	2	0			1	7	4	45	1	7	1	30	2	0			2	0			2	0	153	50	132	91	135	91
1813	26	260109113	1	2				47	1	2	6	1	1	20	7	10	3	0	0	7	4	1	7	3	0	1	7	4	45	1	7	1	45	2	0			2	0			1	0	155	49	177	96	175	103
1814	26	260109114	1	1				53	1	2	3	1	1	15	5	6	5	0	0	4	3	2	0			1	7	3	45	1	7	2	30	2	0			2	0			3	30	150	48	137	80	126	77
1815	26	260109115	1	1				40	3	2	3	1	1	30	6	6	30	0	0	7	3	1	4	7	0	2	0			1	7	2	0	2	0			2	0			1	30	167	54	161	81	144	84
1816	26	260109116	1	1				30	3	2	3	2	1	30	12	15	30	0	0	7	4	1	7	6	0	1	7	2	45	1	7	1	30	1	2	1	30	1	1	1	30	1	15	158	62	149	97	143	95
1817	26	260109117	1	2				53	1	2	6	1	2					0	0	7	1	2	0			1	7	2	0	1	7	0	30	2	0			2	0			6	0	154	60	104	74	97	67
1818	26	260109118	1	2				26	4	2	6	2	1	30	3	3	0	0	0	7	1	1	7	2	30	1	7	2	30	1	7	3	0	2	0			2	0			4	30	160	50	104	67	99	61
1819	26	260109119	1	2				25	3	2	6	2	2					0	0	7	1	1	6	2	0	1	7	3	30	1	7	1	30	2	0			2	0			3	0	158	50	109	70	109	64
1820	26	260109120	1	1				29	4	2	3	2	2					0	0	7	1	1	6	4	30	1	7	2	30	1	7	0	45	2	0			2	0			4	0
1821	26	260109201	1	1				16	5	1	5	2	2					2	1	4	1	1	4	4	30	1	5	0	30	1	5	1	30	2	0			2	0			2	0	162	45	134	90	123	89
1822	26	260109202	1	1				59	1	1	3	2	2					0	0	2	1	2	0			1	3	1	30	1	3	0	30	2	0			2	0			2	0	145	50	131	73	129	74
1823	26	260109203	1	1				56	1	2	3	2	2					0	0	1	1	1	2	3	45	1	4	1	30	1	7	2	30	2	0			2	0			2	0	152	45	167	101	160	123
1824	26	260109204	1	1				43	3	2	3	1	1	3	10	11	3	1	1	7	1	2	0			1	5	2	0	2	0			2	0			2	0			2	0	160	59	108	72	112	74
1825	26	260109205	1	2	5	3	1983	30	3	2	6	2	1	15	8	11	8	2	2	2	2	2	0			1	2	3	0	1	5	1	0	2	0			2	0			7	0	145	52	118	74	120	80
1826	26	260109206	1	2	5	2	1990	23	3	2	6	2	1	30	8	11	13	0	0	0		2	0			1	5	2	0	1	7	2	0	2	0			2	0			7	0	146	50	140	92	135	89
1827	26	260109207	1	1	6	2	1954	58	1	3	3	1	2					0	0	1	1	1	7	6	0	1	7	5	0	1	7	2	0	2	0			2	0			1	0	150	45	127	76	125	75
1828	26	260109208	1	2				37	1	2	6	1	2					0	0	7	2	1	7	4	3	1	7	3	30	1	7	1	0	2	0			2	0			1	0	152	44	141	86	141	88
1829	26	260109209	1	2				35	1	2	6	2	2					1	1	3	1	2	0			1	7	5	30	2	0			2	0			2	0			2	0	151	49	131	83	126	89
1830	26	260109210	1	1				55	1	2	3	1	1	30	3	3	0	0	0	6	1	1	3	2	0	1	7	2	30	1	7	0	45	2	0			2	0			5	0	158	55	104	71	104	75
1831	26	260109211	1	1				68	4	2	7	2	1	30	3	4	7	0	0	7	1	2	0			1	7	2	0	1	7	0	30	2	0			2	0			4	0	160	50	113	64	105	62
1832	26	260109212	1	2				23	4	2	6	2	2					0	0	7	1	1	4	2	30	1	7	2	30	1	7	0	30	2	0			2	0			6	0	160	45	105	61	100	69
1833	26	260109213	1	1				44	3	2	3	1	1	30	4	4	0	0	0	7	2	1	6	5	45	1	7	1	30	1	7	3	0	2	0			2	0			2	0	161	64	152	94	145	84
1834	26	260109214	1	1				60	1	2	3	2	1	3	3	3	0	0	0	5	3	2	0			1	5	2	0	1	7	1	0	2	0			2	0			5	0	162	65	121	80	116	79
1835	26	260109215	1	2				23	4	2	3	2	2					0	0	7	2	2	0			1	7	2	0	1	5	1	0	2	0			2	0			5	0	160	55	108	75	114	75
1836	26	260109216	1	1				37	5	2	3	2	1	30	11	12	30	0	0	7	2	1	7	0	25	1	7	2	0	1	7	5	0	2	0			2	0			2	0	166	75	144	107	124	80
1837	26	260109217	1	2				38	1	2	6	2	1	30	3	5	2	0	0	5	2	1	5	3	15	1	7	5	45	1	7	2	30	2	0			2	0			2	15	154	50	154	96	156	93
1838	26	260109218	1	1				62	2	2	3	1	2					1	1	5	2	2	0			1	7	5	45	1	7	2	0	2	0			2	0			3	45	158	51	115	70	118	72
1839	26	260109219	1	2				54	1	2	6	1	2					0	0	2	1	1	7	0	15	2	0			1	4	0	45	2	0			2	0			0	30	144	45	202	116	186	111
1840	26	260109220	1	2				19	5	1	5	2	1	4	1	1	0	1	1	7	1	1	3	4	20	1	5	2	30	1	7	0	25	2	0			2	0			2	30	154	51	119	70	116	74
1841	26	260109301	1	2				18	4	2	6	2	2					0	0	4	2	1	2	4	3	1	7	4	30	1	7	0	45	2	0			2	0			0	30	151	51	129	83	119	75
1842	26	260109302	1	2				30	1	2	6	2	1	30	2	2	0	0	0	4	3	1	2	2	4	1	7	5	45	1	7	1	30	2	0			2	0			1	0	150	47	128	84	131	91
1843	26	260109303	1	1				34	4	2	4	2	1	25	4	5	1	0	0	2	2	1	7	7	0	1	3	2	30	1	7	1	30	2	0			2	0			1	45	154	53	163	113	159	111
1844	26	260109304	1	1	22	7	1970	43	3	2	3	1	1	15	3	6	2	0	0	5	2	1	4	4	0	1	7	3	45	1	7	4	30	2	0			2	0			1	45	170	57	114	73	116	70
1845	26	260109305	1	2	19	6	1979	34	3	2	6	2	1	2	1	1	0	0	0	4	1	1	7	2	45	1	7	3	0	1	7	2	0	2	0			2	0			2	0	150	47	134	92	127	94
1846	26	260109306	1	1				53	3	2	4	2	1	30	10	15	30	1	2	6	2	1	3	2	30	1	7	3	45	1	7	4	15	2	0			2	0			2	0	153	58	143	95	139	96
1847	26	260109307	1	2	5	8	1951	61	1	2	3	2	1	30	4	6	10	0	0	0		1	7	5	0	1	7	4	0	1	7	3	0	2	0			2	0			2	0	149	55	155	100	157	108
1848	26	260109308	1	2	6	6	1978	34	1	2	3	2	1	30	5	7	7	0	0	0		1	2	7	0	1	7	4	0	1	7	3	0	2	0			2	0			2	0	154	50	118	80	120	80
1849	26	260109309	1	2				45	1	2	6	2	1	30	8	12	9	0	0	1	1	1	2	6	0	1	7	5	0	1	7	3	0	2	0			2	0			2	0	147	51	143	88	143	78
1850	26	260109310	1	2				50	1	2	6	2	1	4	2	2	0	1	1	5	2	2	0			1	7	5	30	1	7	2	30	2	0			2	0			2	0	149	52	142	93	140	80
1851	26	260109311	1	2				38	2	2	6	2	1	30	1	1	0	0	0	2	1	1	7	3	0	1	7	5	0	1	7	3	0	2	0			2	0			1	30	156	60	153	93	137	100
1852	26	260109312	1	2				22	6	2	2	2	2					0	0	7	3	1	3	0	30	1	7	1	0	1	5	0	30	2	0			2	0			3	0	164	48	114	53	105	51
1853	26	260109313	1	2				29	4	2	6	2	1	7	2	2	2	0	0	7	3	1	5	3	30	1	7	3	0	1	7	2	0	2	0			2	0			1	0	151	50	134	85	130	85
1854	26	260109314	1	2				38	1	2	6	2	1	30	2	2	0	1	1	7	2	1	7	4	30	1	5	2	45	1	7	1	30	2	0			2	0			1	0	140	45	127	83	127	80
1855	26	260109315	1	2				33	1	2	6	2	1	30	2	2	0	0	0	0		1	7	5	30	1	5	2	0	1	7	1	30	2	0			2	0			1	0	147	49	114	70	112	78
1856	26	260109316	1	1				22	3	1	3	1	1	30	1	1	0	0	0	7	2	1	6	3	30	2	0			1	5	2	30	2	0			2	0			3	0	154	48	137	75	131	75
1857	26	260109317	1	2				38	1	2	6	2	1	30	3	4	8	0	0	7	1	1	4	2	30	1	7	4	30	1	7	0	45	2	0			2	0			4	30	156	63	156	107	139	99
1858	26	260109318	1	2				29	3	2	6	2	1	30	2	2	0	0	0	7	2	1	7	2	30	1	7	4	0	1	7	0	45	2	0			2	0			4	30	160	50	119	86	112	88
1859	26	260109319	1	2				44	1	2	6	2	1	30	3	3	2	0	0	5	1	2	0			1	7	3	0	2	0			2	0			2	0			2	0	136	43	126	81	131	80
1860	26	260109320	1	1				18	4	2	3	1	1	30	3	3	0	0	0	7	1	1	5	2	30	1	7	2	0	1	7	2	0	2	0			2	0			5	0	158	40	103	67	100	60
1861	27	270109401	1	2				43	2	2	6	2	2					2	1	7	2	1	6	1	30	1	7	2	0	1	7	1	30	2	0			2	0			1	0	147	52	122	82	120	80
1862	27	270109402	1	1				56	3	2	3	2	2					0	0	5	2	1	7	4	30	1	7	2	0	1	7	2	0	2	0			2	0			1	0	156	74	163	96	161	95
1863	27	270109403	1	2				60	1	2	6	2	2					3	2	7	2	2	0			1	7	3	0	1	7	1	15	2	0			2	0			4	0	156	58	139	91	136	91
1864	27	270109404	1	1				51	3	2	3	2	2					1	2	7	3	1	5	3	30	1	7	2	0	1	7	1	0	2	0			2	0			1	0	151	52	133	82	130	83
1865	27	270109405	1	1				66	4	2	7	2	2					3	2	7	3	2	0			1	7	2	30	1	7	2	0	2	0			2	0			1	30	146	59	146	89	142	87
1866	27	270109406	1	2				47	1	2	6	2	2					5	2	3	1	1	7	6	0	1	7	2	0	1	7	1	30	2	0			2	0			0	30	151	40	128	77	131	79
1867	27	270109407	1	2				55	1	2	6	2	2					7	1	7	1	1	7	4	0	1	7	2	30	1	7	1	30	2	0			2	0			1	0	155	53	135	77	132	80
1868	27	270109408	1	1				65	3	2	6	2	2					5	3	6	2	1	7	3	4	1	7	2	45	1	7	2	30	2	0			2	0			1	30	157	53	131	91	143	93
1869	27	270109409	1	1				22	6	1	2	2	2					5	1	5	1	2	0			1	7	1	30	1	7	2	30	2	0			1	4	3	0	2	0	165	55	121	84	126	82
1870	27	270109410	1	1				37	3	2	3	2	2					0	0	4	1	1	5	4	30	1	7	2	30	1	7	0	45	2	0			2	0			4	30	160	60	126	83	128	80
1871	27	270109411	1	1				36	1	2	3	2	2					0	0	7	1	1	5	3	0	1	7	2	0	1	7	0	45	2	0			2	0			4	0	166	60	128	81	129	79
1872	27	270109412	1	1				44	5	2	1	2	2					0	0	4	1	2	0			1	7	5	0	1	7	0	45	2	0			2	0			4	30	156	66	115	69	115	67
1873	27	270109413	1	2				43	4	2	1	2	2					2	7	3	2	1	1	2	0	1	7	2	30	1	6	3	0	2	0			2	0			2	0	146	61	131	88	124	83
1874	27	270109414	1	1				21	4	1	3	2	2					2	2	7	2	1	7	3	30	1	7	4	30	1	7	3	0	2	0			2	0			2	0	153	45	148	91	147	89
1875	27	270109415	1	2				45	2	2	3	2	2					7	4	4	2	1	7	5	0	1	7	3	0	1	7	1	0	2	0			2	0			2	0	143	45	165	96	158	100
1876	27	270109416	1	1				34	4	2	3	1	2					7	5	3	2	1	7	5	0	1	7	2	0	1	7	1	30	2	0			2	0			2	0	157	54	126	76	125	80
1877	27	270109417	1	1				22	5	1	5	2	1	8	4	8	8	4	4	3	1	1	1	5	0	1	4	3	0	1	2	4	0	2	0			1	2	1	0	3	0	156	58	107	63	109	60
1878	27	270109418	1	2				50	1	2	6	2	2					7	3	2	1	2	0			1	7	6	0	1	1	6	30	2	0			2	0			2	0	143	45	130	92	126	86
1879	27	270109419	1	2				50	1	2	3	2	1	4	4	6	2	7	2	1	2	1	7	4	0	1	7	6	0	1	7	2	0	2	0			2	0			1	0	153	79	132	76	135	89
1880	27	270109420	1	2	4	4	1974	39	5	2	1	2	2					7	2	2	2	2	0			1	7	3	0	1	7	3	0	2	0			2	0			3	0	149	45	136	97	135	95
1881	27	270109501	1	2				48	1	2	6	2	2					0	0	5	1	1	5	3	0	1	5	2	30	1	7	1	0	2	0			2	0			3	30	162	40	127	89	137	89
1882	27	270109502	1	2				26	4	2	6	2	2					0	0	5	1	1	4	2	30	1	7	2	30	1	4	0	45	2	0			2	0			4	30	162	60	110	88	120	80
1883	27	270109503	1	2				60	2	2	3	2	2					3	1	5	2	1	7	5	0	1	7	3	0	1	7	2	0	2	0			2	0			3	0	148	52	148	98	146	95
1884	27	270109504	1	1				59	3	2	6	2	2					2	1	7	2	1	7	5	0	1	7	2	0	1	7	1	30	2	0			2	0			1	0	152	54	140	87	135	84
1885	27	270109505	1	2				68	1	5	6	2	2					0	0	5	2	2	0			1	6	2	0	1	7	1	0	2	0			2	0			1	30	146	46	129	69	126	66
1886	27	270109506	1	2				27	4	2	6	2	2					3	2	7	2	1	7	3	30	1	7	1	30	1	7	1	0	2	0			2	0			1	30	146	49	149	88	146	84
1887	27	270109507	1	2				35	5	2	1	2	2					2	2	7	3	1	1	2	30	1	7	2	0	1	7	1	30	2	0			2	0			1	0	149	54	120	76	116	73
1888	27	270109508	1	2				38	1	2	6	2	2					2	1	7	3	1	6	5	0	1	7	2	0	1	7	2	0	2	0			2	0			1	0	149	54	130	84	126	82
1889	27	270109509	1	1				26	4	2	3	1	2					0	0	5	1	1	5	4	30	1	7	1	30	1	7	0	45	2	0			2	0			4	30	160	60	112	80	110	88
1890	27	270109510	1	2				42	1	2	6	2	2					3	2	5	2	2	0			1	7	3	0	1	7	1	30	2	0			2	0			5	0	145	62	140	85	145	90
1891	27	270109511	1	2				56	3	2	3	2	2					3	2	4	2	1	7	4	0	1	7	2	30	1	7	3	0	2	0			2	0			4	0	149	53	145	94	148	93
1892	27	270109512	1	1				69	3	2	3	2	2					3	2	4	2	2	0			1	7	4	0	1	7	2	0	2	0			2	0			4	0	147	51	123	76	125	80
1893	27	270109513	1	2				47	1	2	6	2	2					0	0	5	1	1	7	6	0	1	5	2	30	1	7	1	30	2	0			2	0			0	30	148	45	114	88	119	82
1894	27	270109514	1	1				68	1	2	6	2	2					2	1	4	1	1	4	1	4	1	7	1	30	1	7	2	0	2	0			2	0			3	30	153	51	156	89	165	91
1895	27	270109515	1	2				19	2	2	6	2	2					3	1	5	1	1	7	6	0	1	7	2	30	1	7	3	0	2	0			2	0			1	0	147	41	116	74	112	73
1896	27	270109516	1	2				30	2	2	6	2	2					3	1	7	1	1	7	6	30	1	5	2	30	1	7	2	30	2	0			2	0			2	0	156	56	134	95	127	91
1897	27	270109517	1	1				56	1	2	3	2	2					0	0	3	1	1	7	6	30	2	0			1	7	3	0	2	0			2	0			0	30	155	55	131	93	133	90
1898	27	270109518	1	1				35	2	2	3	2	1	12	3	5	5	0	0	2	2	1	7	4	0	1	7	4	0	1	7	3	0	2	0			2	0			1	0	165	60	135	88	132	75
1899	27	270109519	1	2				50	1	2	6	2	2					0	0	1	2	2	0			1	7	9	0	1	7	2	0	2	0			2	0			1	0	146	40	145	95	140	90
1900	27	270109520	1	2				30	1	2	6	2	2					0	0	2	2	2	0			1	7	5	0	1	7	2	0	2	0			2	0			2	0	149	49	135	85	135	83
1901	27	270109601	1	2				52	1	2	6	1	2					0	0	3	1	2	0			1	7	2	30	1	7	0	30	2	0			2	0			5	30	155	50	129	81	118	73
1902	27	270109602	1	2				30	3	2	6	2	2					0	0	5	1	2	0			1	7	3	0	1	7	0	30	2	0			2	0			4	0	160	80	117	77	120	76
1903	27	270109603	1	2				27	3	2	6	2	2					0	0	5	3	1	4	1	0	1	7	3	0	1	7	1	0	2	0			2	0			2	0	156	50	128	86	128	82
1904	27	270109604	1	2				24	4	2	6	2	2					0	0	4	1	1	3	3	0	1	7	3	0	1	7	0	30	2	0			2	0			4	30	156	60	112	88	110	89
1905	27	270109605	1																				0				0				0				0				0
1906	27	270109606	1	1				69	1	2	3	2	2					2	2	7	2	1	6	5	30	1	7	2	30	1	7	2	0	2	0			2	0			1	30	152	54	133	84	130	80
1907	27	270109607	1	1				43	4	2	7	1	2					2	2	7	3	1	5	2	30	1	7	1	30	1	7	1	30	2	0			2	0			1	0	152	52	136	87	130	82
1908	27	270109608	1	1				48	3	2	3	2	2					2	2	6	2	1	5	3	30	1	7	1	0	1	7	1	0	2	0			2	0			2	30	156	62	137	93	130	89
1909	27	270109609	1	2				39	3	2	6	2	2					2	2	7	2	2	0			1	7	1	30	1	7	1	30	2	0			2	0			1	30	150	50	114	76	118	79
1910	27	270109610	1	2				28	4	2	3	2	1	6	5	7	2	0	0	7	2	1	5	2	45	1	7	4	0	1	7	1	45	2	0			2	0			1	45	147	50	136	93	124	91
1911	27	270109611	1	2				19	3	2	6	2	1	1	3	3	0	0	0	7	2	1	1	3	45	1	7	3	45	1	7	2	30	2	0			2	0			2	0	148	47	110	75	120	86
1912	27	270109612	1	1				35	4	2	3	2	2					2	1	7	1	2	0			1	7	2	30	1	7	1	0	2	0			2	0			0	30	165	53	122	77	121	78
1913	27	270109613	1	2				19	1	2	6	2	2					0	0	7	1	1	7	5	0	1	7	1	0	1	7	2	0	2	0			2	0			1	30	145	51	95	59	90	64
1914	27	270109614	1	1				35	1	2	3	2	2					0	0	2	2	1	7	5	3	1	3	1	30	1	7	1	30	2	0			2	0			0	45	161	53	161	93	154	94
1915	27	270109615	1	2				45	2	2	6	2	2					2	1	5	2	1	5	2	0	1	7	2	0	1	7	1	30	2	0			2	0			1	0	150	52	160	105	156	101
1916	27	270109616	1	1	3	5	1954	58	2	2	7	1	1	1	3	4	0	0	0	5	3	2	0			1	7	3	0	1	7	4	0	2	0			2	0			2	0	165	60	155	95	149	89
1917	27	270109617	1	2				45	1	2	3	1	2					0	0	7	2	1	7	5	0	1	7	4	0	1	7	2	0	2	0			2	0			1	0	152	45	177	113	170	110
1918	27	270109618	1	2				40	1	2	6	2	2					0	0	7	2	1	7	3	0	1	7	5	0	1	7	2	0	2	0			2	0			2	0	147	40	136	75	130	85
1919	27	270109619	1	2				63	1	2	6	1	2					0	0	0		2	0			2	0			1	7	2	30	2	0			2	0			3	0	148	42	112	75	106	76
1920	27	270109620	1	2				29	4	2	6	2	2					0	0	4	1	1	2	4	0	1	4	2	30	1	5	0	30	2	0			2	0			2	0	140	41	135	87	124	81
1921	28	280109701	1	2				60	1	5	8	2	2					2	1	3	1	1	4	3	3	1	7	2	0	1	7	2	0	2	0			2	0			1	30	136	42	122	84	112	88
1922	28	280109702	1	2				40	1	2	6	1	2					0	0	3	1	1	5	4	0	1	7	3	0	1	7	4	30	2	0			2	0			1	0	152	49	117	80	103	79
1923	28	280109703	1	2				54	1	2	6	2	2					2	1	4	2	2	0			1	7	4	30	2	0			2	0			2	0			1	30	149	50	108	66	112	64
1924	28	280109704	1	2				66	3	5	6	1	2					3	1	2	1	1	3	5	3	2	0			1	7	5	0	2	0			2	0			1	0	154	58	146	82	138	76
1925	28	280109705	1	2				42	1	2	6	2	2					1	1	3	2	1	3	5	0	1	7	2	30	1	7	4	0	2	0			2	0			2	30	154	60	117	80	114	70
1926	28	280109706	1	2				39	3	2	6	2	2					0	0	7	2	1	2	1	0	1	7	3	0	1	7	2	0	2	0			2	0			2	0	156	45	113	74	107	74
1927	28	280109707	1	2				45	1	2	6	2	2					7	2	7	1	1	2	1	0	1	7	2	0	1	7	3	0	2	0			2	0			1	0	145	50	106	70	106	69
1928	28	280109708	1	2				54	1	2	6	2	2					4	1	7	2	2	0			1	4	1	0	1	7	1	0	2	0			2	0			4	0	154	50	128	87	128	90
1929	28	280109709	1																				0				0				0				0				0
1930	28	280109710	1	2				52	1	2	6	2	2					7	2	7	2	1	2	1	0	1	7	3	0	1	7	3	0	2	0			2	0			1	0	150	40	125	82	122	79
1931	28	280109711	1	2				62	1	2	6	2	2					0	0	4	2	2	0			1	7	2	30	1	7	2	0	2	0			2	0			5	0	148	59	154	84	157	79
1932	28	280109712	1	2				54	3	2	6	2	2					3	2	6	2	1	2	2	0	1	7	1	30	1	3	2	30	2	0			2	0			4	0	152	51	108	80	108	80
1933	28	280109713	1	2				50	1	2	6	2	2					2	1	5	2	2	0			1	7	2	30	1	3	1	30	2	0			2	0			5	0	147	49	147	82	142	84
1934	28	280109714	1	1				51	3	2	3	1	2					3	2	4	3	1	5	3	0	1	7	1	0	1	7	2	30	2	0			2	0			4	0	152	65	118	83	122	81
1935	28	280109715	1	2				62	1	2	6	2	2					2	1	4	2	2	0			1	7	3	0	1	7	2	30	2	0			2	0			2	0	149	59	138	85	131	78
1936	28	280109716	1	2				40	1	2	6	1	1	25	4	6	8	0	0	0		1	5	3	0	1	7	8	0	1	7	1	0	2	0			2	0			1	0	157	47	113	76	114	77
1937	28	280109717	1	1	5	10	1963	50	1	2	6	2	2					1	2	3	2	2	0			1	7	3	0	1	7	2	0	2	0			2	0			4	0	166	67	139	94	130	94
1938	28	280109718	1	1				38	1	2	6	2	1	12	4	6	6	0	0	1	2	1	4	3	0	1	7	5	0	1	7	2	0	2	0			2	0			2	0	162	68	183	106	181	105
1939	28	280109719	1	2	6	6	1993	20	3	2	6	2	2					1	2	1	2	2	0			1	7	4	0	1	7	2	0	2	0			2	0			5	0	149	45	113	77	110	70
1940	28	280109720	1	1	5	5	1988	25	5	1	2	2	2					2	2	2	2	2	0			1	7	5	0	1	7	3	0	2	0			2	0			3	0	165	65	113	77	110	70
1941	28	280109801	1	2				40	2	2	6	2	1	1	1	3	0	4	1	7	1	1	4	5	30	1	7	3	0	1	7	2	30	2	0			2	0			2	30	145	61	136	97	133	93
1942	28	280109802	1	2				33	4	2	3	2	2					5	1	7	1	1	4	4	0	1	7	2	30	1	7	1	50	2	0			2	0			3	30	161	64	123	78	117	75
1943	28	280109803	1	2				64	1	2	6	2	2				0	3	1	7	1	1	2	2	30	1	7	4	0	1	7	1	30	2	0			2	0			3	0	154	65	112	79	113	79
1944	28	280109804	1	2				29	2	2	2	2	2					5	3	7	1	1	4	3	0	1	7	3	30	1	7	1	50	2	0			2	0			3	0	146	75	114	74	113	79
1945	28	280109805	1	2				69	1	2	6	1	1	28	1	3	0	3	1	7	1	1	2	3	30	1	7	4	0	1	7	1	0	2	0			2	0			3	30	144	44	180	102	162	101
1946	28	280109806	1	1				60	2	2	3	2	2					3	1	7	1	1	3	3	30	1	7	3	0	1	7	1	30	2	0			2	0			3	30	171	64	150	99	174	99
1947	28	280109807	1	2				67	1	2	6	2	1	28	1	3	0	3	1	7	1	1	2	2	0	1	7	3	30	1	7	1	30	2	0			2	0			3	0	157	59	142	84	142	82
1948	28	280109808	1	2				32	3	2	6	2	2					5	2	5	1	1	7	6	0	1	5	2	30	1	4	1	30	2	0			2	0			1	30	158	53	124	78	116	78
1949	28	280109809	1	2				69	1	5	6	2	2					4	2	5	1	1	4	2	0	2	0			1	3	1	0	2	0			2	0			3	0	146	45	150	55	155	58
1950	28	280109810	1	2				29	1	2	6	2	2					5	2	6	1	1	7	5	0	1	5	2	0	1	3	1	0	2	0			2	0			2	0	155	50	108	69	103	64
1951	28	280109811	1	2				37	1	2	6	2	2					5	2	4	1	1	5	5	0	1	3	2	30	1	4	1	30	2	0			2	0			2	0	149	50	130	86	139	88
1952	28	280109812	1	1				68	5	2	3	2	2					6	1	3	1	1	5	5	0	2	0			1	3	2	0	2	0			2	0			2	0	162	56	135	78	126	70
1953	28	280109813	1	2				68	1	2	6	2	2					5	1	4	1	2	0			1	3	1	30	1	7	0	30	2	0			2	0			4	0	137	45	125	78	123	74
1954	28	280109814	1	2				60	1	5	6	2	2					0	0	7	2	2	0			1	7	1	30	1	7	1	0	2	0			2	0			1	30	149	52	146	89	142	87
1955	28	280109815	1	1				65	1	2	7	2	2					2	2	7	3	2	0			1	7	1	0	1	7	0	30	2	0			2	0			1	0	159	59	160	100	158	94
1956	28	280109816	1	2				58	1	2	6	2	2					2	2	7	2	2	0			1	7	2	30	1	7	1	0	2	0			2	0			1	30	160	63	152	95	150	94
1957	28	280109817	1	2				35	3	2	6	2	2					2	2	7	2	2	0			1	7	1	30	1	7	1	30	2	0			2	0			1	0	149	52	100	60	100	62
1958	28	280109818	1	2				32	1	2	6	2	2					2	1	5	2	1	5	4	30	1	7	2	0	1	7	1	0	2	0			2	0			1	0	148	53	124	78	123	70
1959	28	280109819	1																				0				0				0				0				0
1960	28	280109820	1	2				25	4	2	6	2	2					2	2	7	3	1	7	1	0	1	7	2	30	1	7	1	0	2	0			2	0			1	0	152	52	130	90	133	90
1961	28	280109901	1	1				60	4	2	3	2	2					5	3	3	2	1	7	5	0	1	7	2	30	1	7	2	45	2	0			2	0			1	45	152	50	168	93	157	89
1962	28	280109902	1	1				30	3	2	3	2	1	30	1	2	0	7	3	4	2	1	7	6	4	1	7	2	0	1	7	2	0	2	0			2	0			2	0	158	60	125	84	126	84
1963	28	280109903	1	1				42	3	2	3	2	1	3	1	1	0	4	3	4	2	1	7	5	3	1	7	3	45	1	7	1	45	2	0			2	0			1	45	149	41	116	72	118	56
1964	28	280109904	1	1				35	4	2	3	2	2					5	2	3	2	1	7	5	4	1	7	1	45	1	7	2	0	2	0			2	0			2	45	163	61	139	87	143	97
1965	28	280109905	1	1				26	6	2	3	2	2					6	3	5	3	1	2	4	4	1	7	2	45	1	7	2	0	2	0			2	0			1	45	159	61	135	89	132	75
1966	28	280109906	1	2				35	2	2	6	1	1	7	4	4	5	0	0	3	2	1	2	3	30	1	7	3	0	1	4	1	30	2	0			2	0			2	0	150	50	117	87	125	85
1967	28	280109907	1	2				60	1	2	6	2	2					1	1	2	2	2	0			1	3	2	30	1	2	1	0	2	0			2	0			3	30	148	47	109	79	110	75
1968	28	280109908	1	2				27	3	1	6	2	2					1	1	2	2	1	3	4	0	1	5	3	0	1	3	1	0	2	0			2	0			2	0	150	50	105	79	106	75
1969	28	280109909	1	1				35	3	2	6	2	2					2	2	2	2	1	3	3	30	1	3	2	30	1	2	1	30	2	0			2	0			3	0	152	57	115	75	116	70
1970	28	280109910	1	2				18	3	1	6	2	2					1	1	2	2	1	2	1	30	1	4	3	20	1	4	1	30	2	0			2	0			3	30	147	45	115	76	110	75
1971	28	280109911	1	2				16	3	1	5	2	2					3	2	5	2	1	3	4	0	1	7	2	30	1	7	1	30	2	0			2	0			3	0	149	44	115	87	118	80
1972	28	280109912	1	2				31	1	2	3	2	2					3	2	4	2	1	3	4	30	1	7	3	30	1	4	2	0	2	0			2	0			4	0	161	61	122	85	125	82
1973	28	280109913	1	1				38	3	2	3	1	2					2	2	5	2	1	3	3	30	1	7	2	0	1	4	1	30	2	0			2	0			4	0	169	71	145	86	140	86
1974	28	280109914	1	2				39	1	2	3	2	2					2	2	5	2	1	3	3	0	1	7	5	0	1	4	1	30	2	0			2	0			4	0	156	59	127	88	120	88
1975	28	280109915	1	2				38	1	2	3	2	2					3	2	5	2	1	4	3	0	1	7	2	30	1	7	1	30	2	0			2	0			4	0	154	62	112	68	115	70
1976	28	280109916	1	1				34	3	2	3	2	2					7	2	2	2	1	5	4	0	1	7	3	0	1	7	1	0	2	0			2	0			2	0	153	64	128	84	126	82
1977	28	280109917	1	2				24	1	2	6	2	1	7	2	3	0	7	3	3	1	2	0			1	7	6	0	1	7	2	0	2	0			2	0			3	0	145	47	112	75	108	72
1978	28	280109918	1	2	1	12	1998	15	4	1	5	2	2					7	4	4	2	2	0			1	7	6	0	1	7	2	0	2	0			2	0			3	0	142	42	108	76	106	70
1979	28	280109919	1	1				20	4	1	5	2	1	14	4	6	5	7	2	2	2	1	3	4	0	1	5	6	0	1	3	2	0	2	0			2	0			3	0	157	65	126	82	122	80
1980	28	280109920	1	2				45	4	3	3	2	2					7	2	4	2	2	0			1	7	5	0	1	7	1	0	2	0			2	0			3	0	146	65	112	73	116	82
1981	29	290110001	1	1				65	1	2	6	2	2					2	2	4	2	2	0			1	7	1	0	2	0			2	0			2	0			2	0	158	47	195	124	195	122
1982	29	290110002	1	1				54	1	2	6	2	2					3	2	2	2	1	5	2	0	1	7	2	0	1	5	1	0	2	0			2	0			1	0	158	51	114	91	134	90
1983	29	290110003	1	2				40	1	2	6	1	2					2	2	4	2	1	6	3	0	1	7	2	0	1	5	1	0	2	0			2	0			2	0	154	46	109	77	110	76
1984	29	290110004	1	1				41	1	2	6	2	2					2	2	4	2	1	6	3	0	1	7	2	0	1	5	0	30	2	0			2	0			2	0	170	59	129	86	131	93
1985	29	290110005	1	1				38	1	2	6	1	2					2	2	3	2	1	7	3	30	1	7	2	0	1	6	1	0	2	0			2	0			2	0	160	46	111	68	106	73
1986	29	290110006	1	2				56	1	2	6	1	2					2	2	4	2	1	6	3	0	1	7	2	0	1	5	1	0	2	0			2	0			1	0	166	57	175	91	172	90
1987	29	290110007	1	2				65	1	5	6	1	2					0	0	2	2	2	0			1	7	2	0	1	3	0	30	2	0			2	0			1	0	148	39	122	80	120	80
1988	29	290110008	1	1				24	4	2	6	2	2					3	2	5	2	2	0			1	3	2	30	1	5	1	0	2	0			2	0			2	30	164	54	160	113	152	79
1989	29	290110009	1	2				46	1	2	6	2	2					0	0	3	2	1	5	2	0	1	5	2	0	1	5	0	30	2	0			2	0			2	0	142	37	148	105	144	107
1990	29	290110010	1	2				65	1	2	6	2	2					2	2	4	2	2	0			1	7	2	0	1	3	0	30	2	0			2	0			2	0	153	44	131	99	135	93
1991	29	290110011	1	2				59	1	5	9	2	2					2	2	4	2	2	0			2	0			1	5	2	30	2	0			2	0			6	0	149	40	131	78	119	74
1992	29	290110012	1	2				40	1	2	3	1	2					0	0	3	2	1	7	3	0	1	7	3	0	1	7	1	0	2	0			2	0			3	0	145	45	97	68	95	65
1993	29	290110013	1	2				24	2	2	6	2	2					2	2	3	2	2	0			1	7	3	0	1	7	0	30	2	0			2	0			5	0	145	38	118	78	109	73
1994	29	290110014	1	2				21	2	2	6	2	2					2	2	4	2	2	0			1	7	2	30	1	3	0	30	2	0			2	0			4	0	148	45	108	78	99	73
1995	29	290110015	1	1				30	3	2	3	2	2					3	1	4	2	1	7	3	0	2	0			1	7	3	0	2	0			2	0			1	0	156	42	98	71	97	62
1996	29	290110016	1	2				50	1	2	6	2	2					0	0	3	2	2	0			1	3	3	0	1	7	3	0	2	0			2	0			4	0	147	42	119	87	126	71
1997	29	290110017	1	2				32	1	2	3	2	2					2	2	3	2	1	3	3	0	1	7	2	0	1	3	1	0	2	0			2	0			2	0	140	43	129	78	116	83
1998	29	290110018	1	2				27	3	2	6	1	2					3	2	4	2	2	0			1	7	3	0	1	7	0	45	2	0			2	0			4	0	145	44	101	58	104	56
[truncated: 2,202 more rows]
[truncated: 8 more columns]
