# Supplementary material for: The Burden and Determinants of Non Communicable Diseases Risk Factors in Nepal: Findings from a Nationwide STEPS Survey
Source: PLoS One. 2015 Aug 5;10(8):e0134834. doi: 10.1371/journal.pone.0134834 (PMC4526223; doi:10.1371/journal.pone.0134834)
Supplement: S2 Codebook — (XLSX) [file pone.0134834.s003.xlsx]

## Sheet: Code Values
Code Book: Extra Variables not in STEPS Instruments
SN	Serial Number	District		Urbrural
PID	Participant ID	Codes	District Name	Codes	Urban Rural
		1	Illam	1	Rural
		2	Dhankuta	2	Urban
		3	Okhaldhunga
		4	Udayapur
		5	Sindhuli
		6	Kavre
		7	Lalitpur
		8	Bhaktapur
		9	Kathmandu
		10	Nuwakot
		11	Dhading
		12	Makwanpur
		13	Lamjung
		14	Tanahu
		15	Syanjga
		16	Kaski
		17	Myagdi
		18	Baglung
		19	Gulmi
		20	Arghakhanchi
		21	Rolpa
		22	Salyan
		23	Dailekh
		24	Doti
		25	Baitadi
		26	Taplejung
		27	Solukhumbu
		28	Sindhupalchowk
		29	Jumla
		30	Bajura
		31	Jhapa
		32	morang
		33	sunsari
		34	saptari
		35	siraha
		36	dhanusha
		37	mahottari
		38	sarlahi
		39	rautahat
		40	bara
		41	parsa
		42	chitwan
		43	nawalparasi
		44	rupandehi
		45	kapilbastu
		46	dang
		47	banke
		48	bardiya
		49	kailali
		50	kanchanpur
